# Supplementary material for: Advancing drug development for systemic sclerosis by prioritizing findings from human genetic association studies
Source: Rheumatology (Oxford). 2026 Feb 13;65(3):keag084. doi: 10.1093/rheumatology/keag084 (PMC13017111; doi:10.1093/rheumatology/keag084)
Supplement: keag084_Supplementary_Data [file keag084_supplementary_data.zip]

Archive with 2 entries (2 files):
- rhe-25-2132-File003.xls
- rhe-25-2132-File002.docx
