# Supplementary material for: Advancing drug development for systemic sclerosis by prioritizing findings from human genetic association studies
Source: Rheumatology (Oxford). 2026 Feb 13;65(3):keag084. doi: 10.1093/rheumatology/keag084 (PMC13017111; doi:10.1093/rheumatology/keag084)
Supplement: keag084_Supplementary_Data [file keag084_supplementary_data.zip › rhe-25-2132-File003.xls]

## Sheet: Genetic Associations
riskAllele	pValue	pValueAnnotation	riskFrequency	orValue	beta	ci	mappedGenes	traitName	efoTraits	bgTraits	accessionId	locations	pubmedId	author	P<5.00E-08	Discovery sample Ancestry (n)	Discovery sample Ancestry (country)	Replication sample Ancestry (n)	Replication sample Ancestry (country)	African ancestry	Asian Ancestry	European Ancestry	Middle Eastern ancestry	Individual Study
HLA-DRB1*11:04-?	2e-24	-	NR	3.14	-	[2.52-3.91]	-	Systemic sclerosis	systemic scleroderma	-	GCST006493	-	30247649	González-Serna D	x	764 Middle Eastern ancestry cases, 1,343 Middle Eastern ancestry controls	Greater Middle Eastern (Middle Eastern, North African or Persian) (Iran (Islamic Republic of), Turkey)	NA					x	8
rs11851053-C	2e-11	-	NR	-	0.053 unit decrease	[-0.00972-0.11572]	AHNAK2	Systemic sclerosis	systemic scleroderma	-	GCST90319682	14:104940871	38296975	Ishikawa Y	x	9,095 European ancestry cases, 17,584 European ancestry controls, 1,428 Japanese ancestry cases, 112,599 Japanese ancestry controls	European (NR), East Asian (Japan)	NA			x	x		14
rs2819422-G	3e-11	-	0.369	-	0.12 unit decrease	[0.04-0.2]	AHNAK2	Systemic sclerosis	systemic scleroderma	-	GCST90319683	14:104942618	38296975	Ishikawa Y	x	1,428 Japanese ancestry cases, 112,599 Japanese ancestry controls	East Asian (Japan)				x
rs4317244-G	4e-08	-	0.1199	1.53	-	[1.31-1.79]	ANKRD37,UFSP2	Systemic sclerosis	systemic scleroderma	-	GCST011709	4:185399752	33069728	Pu W	x	527 Han Chinese ancestry cases, 5,024 Han Chinese ancestry controls	East Asian (China)	479 Han Chinese ancestry cases, 1,096 Han Chinese ancestry controls	East Asian (China)		x			13
rs1535001-?	3e-07	-	NR	1.184	-	[NR]	ANKS1A	Systemic lupus erythematosus and Systemic sclerosis	systemic scleroderma,systemic lupus erythematosus	-	GCST002069	6:34959503	23740937	Martin JE		2,761 European ancestry systemic sclerosis cases	European (U.S., Netherlands, Germany, Spain)	1,578 European ancestry systemic sclerosis cases	European (Italy, U.K., Spain)			x		4
rs1217393-?	5e-09	-	NR	1.1236	-	[1.09-1.18]	AP4B1-AS1	Systemic seropositive rheumatic diseases (Systemic sclerosis or systemic lupus erythematosus or rheumatoid arthritis or idiopathic inflammatory myopathies)	systemic scleroderma,rheumatoid arthritis,myositis,systemic lupus erythematosus	-	GCST007278	1:113891324	30573655	Acosta-Herrera M	x	2,281 European ancestry systemic sclerosis cases	European (Germany, Netherlands, Czech Republic, Hungary, Sweden, U.K., U.S., Italy, Spain)	NA				x		10
rs9884090-?	2e-10	-	0.84	1.20482	-	-	ARHGAP31	Systemic sclerosis	systemic scleroderma	-	GCST009131	3:119397303	31672989	López-Isac E	x	9,095 European ancestry cases, 17,584 European ancestry controls	European (U.S., Australia, France, Germany, Netherlands, Norway, Sweden, U.K., Italy, Spain)	NA				x		11
rs9884090-A	6e-13	-	NR	-	0.074 unit decrease	[0.027-0.121]	ARHGAP31	Systemic sclerosis	systemic scleroderma	-	GCST90319682	3:119397303	38296975	Ishikawa Y	x	9,095 European ancestry cases, 17,584 European ancestry controls, 1,428 Japanese ancestry cases, 112,599 Japanese ancestry controls	European (NR), East Asian (Japan)				x	x
rs112846137-T	1e-08	-	NR	1.27	-	[1.17-1.37]	ARL14,RPL6P8	Systemic seropositive rheumatic diseases (Systemic sclerosis or systemic lupus erythematosus or rheumatoid arthritis or idiopathic inflammatory myopathies)	systemic scleroderma,rheumatoid arthritis,myositis,systemic lupus erythematosus	-	GCST007278	3:160595133	30573655	Acosta-Herrera M	x	2,281 European ancestry systemic sclerosis cases European (Germany, Netherlands, Czech Republic, Hungary, Sweden, U.K., U.S., Italy, Spain)	European (Germany, Netherlands, Czech Republic, Hungary, Sweden, U.K., U.S., Italy, Spain)					x
rs3002626-?	7e-06	-	NR	1.42857	-	[1.22-1.67]	ATF6	Systemic sclerosis	systemic scleroderma	-	GCST006493	1:161968102	30247649	González-Serna D		764 Middle Eastern ancestry cases, 1,343 Middle Eastern ancestry controls	Greater Middle Eastern (Middle Eastern, North African or Persian) (Iran (Islamic Republic of), Turkey)						x
rs3827644-?	5e-07	-	NR	1.15	-	[NR]	ATG5	Systemic lupus erythematosus and Systemic sclerosis	systemic scleroderma,systemic lupus erythematosus	-	GCST002069	6:106237320	23740937	Martin JE		2,761 European ancestry systemic sclerosis cases	European (U.S., Netherlands, Germany, Spain)	1,578 European ancestry systemic sclerosis cases	European (Italy, U.K., Spain)			x
rs4134466-G	7e-10	-	NR	-	0.16 unit decrease	[0.11-0.21]	ATG5	Systemic sclerosis	systemic scleroderma	-	GCST004202	6:106129493	28314753	Terao C	x	564 Japanese ancestry cases, 1,863 Japanese ancestry controls, 2,592 European ancestry cases, 9,315 European ancestry controls	East Asian (Japan), European (Canada, U.S., France, Germany, Italy)	564 Japanese ancestry cases, 1,863 Japanese ancestry controls, 2,592 European ancestry cases, 9,315 European ancestry controls	East Asian (Japan), European (Canada, U.S., France, Germany, Italy)		x	x		6
rs548234-C	2e-07	-	0.334	-	0.088 unit increase	[0.012-0.164]	ATG5	Systemic sclerosis	systemic scleroderma	-	GCST90319683	6:106120159	38296975	Ishikawa Y		1,428 Japanese ancestry cases, 112,599 Japanese ancestry controls	East Asian (Japan)				x
rs548234-C	8e-11	-	NR	-	0.071 unit increase	[0.022-0.12]	ATG5	Systemic sclerosis	systemic scleroderma	-	GCST90319682	6:106120159	38296975	Ishikawa Y	x	9,095 European ancestry cases, 17,584 European ancestry controls, 1,428 Japanese ancestry cases, 112,599 Japanese ancestry controls European (NR), East Asian (Japan)	European (NR), East Asian (Japan)				x	x
rs633724-T	3e-09	-	0.35	1.13	-	-	ATG5	Systemic sclerosis	systemic scleroderma	-	GCST009131	6:106286165	31672989	López-Isac E	x	9,095 European ancestry cases, 17,584 European ancestry controls European (U.S., Australia, France, Germany, Netherlands, Norway, Sweden, U.K., Italy, Spain)	European (U.S., Australia, France, Germany, Netherlands, Norway, Sweden, U.K., Italy, Spain)					x
rs633724-T	2e-08	-	NR	-	0.044 unit increase	[0.0087-0.0793]	ATG5	Systemic sclerosis	systemic scleroderma	-	GCST90319682	6:106286165	38296975	Ishikawa Y	x	9,095 European ancestry cases, 17,584 European ancestry controls, 1,428 Japanese ancestry cases, 112,599 Japanese ancestry controls	European (NR), East Asian (Japan)				x	x
rs802791-?	4e-12	-	NR	1.14943	-	[1.09-1.2]	ATG5	Systemic seropositive rheumatic diseases (Systemic sclerosis or systemic lupus erythematosus or rheumatoid arthritis or idiopathic inflammatory myopathies)	systemic scleroderma,rheumatoid arthritis,myositis,systemic lupus erythematosus	-	GCST007278	6:106121395	30573655	Acosta-Herrera M	x	2,281 European ancestry systemic sclerosis cases European (Germany, Netherlands, Czech Republic, Hungary, Sweden, U.K., U.S., Italy, Spain)	European (Germany, Netherlands, Czech Republic, Hungary, Sweden, U.K., U.S., Italy, Spain)					x
rs9373839-G	8e-07	-	0.1893	1.1966	-	-	ATG5	Limited cutaneous systemic scleroderma	limited scleroderma	-	GCST005533	6:106207742	24387989	Mayes MD		1,127 European ancestry cases, 3,466 European ancestry controls	European (U.S., Spain)	2,507 European ancestry cases, 5,935 European ancestry controls	European (U.S., Germany, Canada, Netherlands, Sweden, U.K., Italy, Spain)			x		5
rs9373839-G	4e-08	-	0.1893	1.1895	-	-	ATG5	Systemic sclerosis	systemic scleroderma	-	GCST005534	6:106207742	24387989	Mayes MD	x	671 European ancestry ACA-positive cases, 347 European ancestry ATA-positive cases, 815 European ancestry cases, 3,466 European ancestry controls	European (U.S., Spain)	1,387 European ancestry ACA-positive cases, 896 European ancestry ATA-positive cases, 1,734 European ancestry cases, 5,935 European ancestry controls	European (Canada, U.S., Germany, Netherlands, Sweden, U.K., Italy, Spain)			x
rs2409781-?	3e-08	(EA)	NR	-	-	-	BLK	Systemic sclerosis	systemic scleroderma	-	GCST005554	8:11502048	29293537	Gorlova OY	x	1,833 European ancestry cases, 3,466 European ancestry controls, 291 African American cases, 260 African American controls	EuropeEuropean (U.S., Spain), African American or Afro-Caribbean (U.S.)a	NA		x		x		7
rs2736346-A	2e-12	-	0.245	1.30515	-	-	BLK	Systemic sclerosis	systemic scleroderma	-	GCST009876	8:11501603	30572963	Márquez A	x	3,477 European ancestry cases, 22,308 European ancestry controls	European (Italy, Netherlands, Spain, U.K., U.S.)	NA				x		9
rs2736340-?	1e-08	-	NR	1.217	-	[NR]	BLK,FAM167A	Systemic lupus erythematosus and Systemic sclerosis	systemic scleroderma,systemic lupus erythematosus	-	GCST002069	8:11486464	23740937	Martin JE	x	2,761 European ancestry systemic sclerosis cases	European (U.S., Netherlands, Germany, Spain)	1,578 European ancestry systemic sclerosis cases	European (Italy, U.K., Spain)			x
rs2736340-C	6e-07	-	0.327	-	0.099 unit decrease	[0.0088-0.1892]	BLK,FAM167A	Systemic sclerosis	systemic scleroderma	-	GCST90319683	8:11486464	38296975	Ishikawa Y		1,428 Japanese ancestry cases, 112,599 Japanese ancestry controls	East Asian (Japan)				x
rs2736340-C	1e-26	-	NR	-	0.095 unit decrease	[0.056-0.134]	BLK,FAM167A	Systemic sclerosis	systemic scleroderma	-	GCST90319682	8:11486464	38296975	Ishikawa Y	x	9,095 European ancestry cases, 17,584 European ancestry controls, 1,428 Japanese ancestry cases, 112,599 Japanese ancestry controls	European (NR), East Asian (Japan)				x	x
rs2736340-T	3e-21	-	0.24	1.24	-	-	BLK,FAM167A	Systemic sclerosis	systemic scleroderma	-	GCST009131	8:11486464	31672989	López-Isac E	x	9,095 European ancestry cases, 17,584 European ancestry controls	European (U.S., Australia, France, Germany, Netherlands, Norway, Sweden, U.K., Italy, Spain)					x
rs76510341-?	7e-08	-	NR	-	-	-	CABLES1,TMEM241	Systemic sclerosis (PheCode 709.3)	systemic scleroderma	-	GCST90651775	18:23244005	40465716	Liu TY		213 Han Taiwanese ancestry cases, 210,768 Han Taiwanese ancestry controls	East Asian (Taiwan)	NA			x			15
rs3809804-?	1e-06	(EA)	NR	-	-	-	CAMKK1	Systemic sclerosis (anti-topoisomerase-positive)	anti-topoisomerase-I-antibody-positive systemic scleroderma	-	GCST005551	17:3884181	29293537	Gorlova OY		347 European ancestry cases, 3,466 European ancestry controls, 69 African American cases, 260 African American controls	African American or Afro-Caribbean (U.S.), European (U.S., Spain)			x		x
rs2056626-?	3e-09	-	0.59	1.16	-	[1.11-1.23]	CD247	Systemic sclerosis	systemic scleroderma	-	GCST000650	1:167451188	20383147	Radstake TR	x	2,296 European ancestry cases, 5,171 European ancestry controls	European (U.S., Netherlands, Germany, Spain)	2,753 European ancestry cases, 4,569 European ancestry controls	European (Sweden, U.S., Italy, Netherlands, Belgium, Germany, U.K., Spain, Norway)			x		1
rs2056626-?	1e-11	-	0.61	1.23457	-	-	CD247	Systemic sclerosis	systemic scleroderma	-	GCST009131	1:167451188	31672989	López-Isac E	x	9,095 European ancestry cases, 17,584 European ancestry controls	European (U.S., Australia, France, Germany, Netherlands, Norway, Sweden, U.K., Italy, Spain)					x
rs2056626-?	3e-06	(IcSSc)	NR	1.23	-	[1.12-1.33]	CD247	Systemic sclerosis	systemic scleroderma	-	GCST001160	1:167451188	21779181	Gorlova O		2,296 European ancestry cases, 5,172 European ancestry controls	European (U.S., Netherlands, Germany, Spain)	3,175 European ancestry cases, 4,210 European ancestry controls	European (Sweden, U.S., Italy, Netherlands, Belgium, Germany, U.K., Spain, Norway)			x		3
rs2056626-?	6e-06	(EA)	NR	-	-	-	CD247	Systemic sclerosis	systemic scleroderma	-	GCST005336	1:167451188	29293537	Gorlova OY		1,833 European ancestry cases, 3,466 European ancestry controls, 291 African American cases, 260 African American controls	European (U.S., Spain), African American or Afro-Caribbean (U.S.)			x		x
rs2056626-T	1e-06	-	0.61	1.2	-	[1.12-1.30]	CD247	Systemic sclerosis	systemic scleroderma	-	GCST001146	1:167451188	21750679	Allanore Y		564 European ancestry cases, 1,776 European ancestry controls	European (France)	1,682 European ancestry cases, 3,926 European ancestry controls	European (Italy, Germany, France)			x		2
rs2651804-?	3e-10	-	0.83	1.21951	-	-	CD81-AS1,RNU6-878P	Systemic sclerosis	systemic scleroderma	-	GCST009131	11:2327389	31672989	López-Isac E	x	9,095 European ancestry cases, 17,584 European ancestry controls	European (U.S., Australia, France, Germany, Netherlands, Norway, Sweden, U.K., Italy, Spain)					x
rs473299-A	9e-06	-	NR	1.42	-	[1.21-1.65]	CDCA7P2,OTX2P1	Systemic sclerosis	systemic scleroderma	-	GCST006493	9:75428011	30247649	González-Serna D		764 Middle Eastern ancestry cases, 1,343 Middle Eastern ancestry controls	Greater Middle Eastern (Middle Eastern, North African or Persian) (Iran (Islamic Republic of), Turkey)						x
rs6598008-?	2e-08	-	0.56	1.25	-	-	CDHR5	Systemic sclerosis	systemic scleroderma	-	GCST009131	11:618172	31672989	López-Isac E	x	9,095 European ancestry cases, 17,584 European ancestry controls	European (U.S., Australia, France, Germany, Netherlands, Norway, Sweden, U.K., Italy, Spain)					x
rs685985-?	4e-08	-	0.53	1.14943	-	-	CHD7,RAB2A	Systemic sclerosis	systemic scleroderma	-	GCST009131	8:60652405	31672989	López-Isac E	x	9,095 European ancestry cases, 17,584 European ancestry controls	European (U.S., Australia, France, Germany, Netherlands, Norway, Sweden, U.K., Italy, Spain)					x
rs4317805-?	2e-06	(EA)	NR	-	-	-	CR2	Systemic sclerosis	systemic scleroderma	-	GCST005554	1:207479647	29293537	Gorlova OY		1,833 European ancestry cases, 3,466 European ancestry controls, 291 African American cases, 260 African American controls	European (U.S., Spain), African American or Afro-Caribbean (U.S.)			x		x
rs1378942-A	9e-15	-	NR	-	0.066 unit decrease	[0.027-0.105]	CSK	Systemic sclerosis	systemic scleroderma	-	GCST90319682	15:74785026	38296975	Ishikawa Y	x	9,095 European ancestry cases, 17,584 European ancestry controls, 1,428 Japanese ancestry cases, 112,599 Japanese ancestry controls	European (NR), East Asian (Japan)				x	x
rs1378942-C	2e-14	-	0.39	1.18	-	-	CSK	Systemic sclerosis	systemic scleroderma	-	GCST009131	15:74785026	31672989	López-Isac E	x	9,095 European ancestry cases, 17,584 European ancestry controls European (U.S., Australia, France, Germany, Netherlands, Norway, Sweden, U.K., Italy, Spain)	European (U.S., Australia, France, Germany, Netherlands, Norway, Sweden, U.K., Italy, Spain)					x
rs17340351-?	1e-08	(EA)	NR	-	-	-	CYCSP20,TPI1P2	Systemic sclerosis (anti-topoisomerase-positive)	anti-topoisomerase-I-antibody-positive systemic scleroderma	-	GCST005551	7:129068743	29293537	Gorlova OY	x	347 European ancestry cases, 3,466 European ancestry controls, 69 African American cases, 260 African American controls	European (U.S., Spain), African American or Afro-Caribbean (U.S.)			x		x
rs17340351-?	7e-07	(EA)	NR	-	-	-	CYCSP20,TPI1P2	Diffuse cutaneous systemic sclerosis	diffuse scleroderma	-	GCST005553	7:129068743	29293537	Gorlova OY		574 European ancestry cases, 3,466 European ancestry controls, 201 African American cases, 260 African American controls	European (U.S., Spain), African American or Afro-Caribbean (U.S.)			x		x
rs17340351-?	2e-10	(EA)	NR	-	-	-	CYCSP20,TPI1P2	Systemic sclerosis	systemic scleroderma	-	GCST005554	7:129068743	29293537	Gorlova OY	x	1,833 European ancestry cases, 3,466 European ancestry controls, 291 African American cases, 260 African American controls	European (U.S., Spain), African American or Afro-Caribbean (U.S.)			x		x
rs17340646-G	2e-08	-	NR	-	0.08 unit increase	[0.015-0.145]	CYCSP20,TPI1P2	Systemic sclerosis	systemic scleroderma	-	GCST90319682	7:129082460	38296975	Ishikawa Y	x	9,095 European ancestry cases, 17,584 European ancestry controls, 1,428 Japanese ancestry cases, 112,599 Japanese ancestry controls	European (NR), East Asian (Japan)				x	x
rs17424921-C	1e-07	-	NR	1.68	-	[1.39-2.03]	CYCSP20,TPI1P2	Systemic sclerosis	systemic scleroderma	-	GCST006493	7:129068068	30247649	González-Serna D		764 Middle Eastern ancestry cases, 1,343 Middle Eastern ancestry controls	Greater Middle Eastern (Middle Eastern, North African or Persian) (Iran (Islamic Republic of), Turkey)						x
rs10892286-C	1e-10	-	NR	-	0.066 unit decrease	[0.019-0.113]	DDX6	Systemic sclerosis	systemic scleroderma	-	GCST90319682	11:118771376	38296975	Ishikawa Y	x	9,095 European ancestry cases, 17,584 European ancestry controls, 1,428 Japanese ancestry cases, 112,599 Japanese ancestry controls	European (NR), East Asian (Japan)				x	x
rs11217020-?	2e-11	-	0.8	1.19048	-	-	DDX6	Systemic sclerosis	systemic scleroderma	-	GCST009131	11:118768644	31672989	López-Isac E	x	9,095 European ancestry cases, 17,584 European ancestry controls	European (U.S., Australia, France, Germany, Netherlands, Norway, Sweden, U.K., Italy, Spain)					x
rs61219050-A	3e-06	-	0.2473	1.1562	-	-	DDX6	Systemic sclerosis	systemic scleroderma	-	GCST005534	11:118777915	24387989	Mayes MD		671 European ancestry ACA-positive cases, 347 European ancestry ATA-positive cases, 815 European ancestry cases, 3,466 European ancestry controls	European (U.S., Spain)	1,387 European ancestry ACA-positive cases, 896 European ancestry ATA-positive cases, 1,734 European ancestry cases, 5,935 European ancestry controls	European (Canada, U.S., Germany, Netherlands, Sweden, U.K., Italy, Spain)			x
rs11724804-?	2e-06	(EA)	NR	-	-	-	DGKQ	Limited cutaneous systemic scleroderma	limited scleroderma	-	GCST005334	4:971991	29293537	Gorlova OY		1,087 European ancestry cases, 3,466 European ancestry controls, 82 African American cases, 260 African American controls	European (U.S., Spain), African American or Afro-Caribbean (U.S.)			x		x
rs11724804-A	5e-11	-	0.44	1.17	-	-	DGKQ	Systemic sclerosis	systemic scleroderma	-	GCST009131	4:971991	31672989	López-Isac E	x	9,095 European ancestry cases, 17,584 European ancestry controls	European (U.S., Australia, France, Germany, Netherlands, Norway, Sweden, U.K., Italy, Spain)					x
rs11724804-A	2e-10	-	NR	-	0.057 unit increase	[0.016-0.098]	DGKQ	Systemic sclerosis	systemic scleroderma	-	GCST90319682	4:971991	38296975	Ishikawa Y	x	9,095 European ancestry cases, 17,584 European ancestry controls, 1,428 Japanese ancestry cases, 112,599 Japanese ancestry controls	European (NR), East Asian (Japan)				x	x
rs13101828-G	1e-08	-	NR	1.11	-	[1.07-1.16]	DGKQ	Systemic seropositive rheumatic diseases (Systemic sclerosis or systemic lupus erythematosus or rheumatoid arthritis or idiopathic inflammatory myopathies)	systemic scleroderma,rheumatoid arthritis,myositis,systemic lupus erythematosus	-	GCST007278	4:971932	30573655	Acosta-Herrera M	x	2,281 European ancestry systemic sclerosis cases European (Germany, Netherlands, Czech Republic, Hungary, Sweden, U.K., U.S., Italy, Spain)	European (Germany, Netherlands, Czech Republic, Hungary, Sweden, U.K., U.S., Italy, Spain)					x
rs35677470-A	1e-20	-	0.05949	1.6241	-	-	DNASE1L3	Limited cutaneous systemic scleroderma	limited scleroderma	-	GCST005533	3:58197909	24387989	Mayes MD	x	1,127 European ancestry cases, 3,466 European ancestry controls	European (U.S., Spain)	2,507 European ancestry cases, 5,935 European ancestry controls	European (U.S., Germany, Canada, Netherlands, Sweden, U.K., Italy, Spain)			x
rs35677470-A	9e-07	(EA)	NR	-	0.654 unit increase	[0.4-0.91]	DNASE1L3	Systemic sclerosis	systemic scleroderma	-	GCST004202	3:58197909	28314753	Terao C		564 Japanese ancestry cases, 1,863 Japanese ancestry controls, 2,592 European ancestry cases, 9,315 European ancestry controls	East Asian (Japan), European (Canada, U.S., France, Germany, Italy)	564 Japanese ancestry cases, 1,863 Japanese ancestry controls, 2,592 European ancestry cases, 9,315 European ancestry controls	East Asian (Japan), European (Canada, U.S., France, Germany, Italy)		x	x
rs35677470-A	3e-16	-	0.05949	1.4677	-	-	DNASE1L3	Systemic sclerosis	systemic scleroderma	-	GCST005534	3:58197909	24387989	Mayes MD	x	671 European ancestry ACA-positive cases, 347 European ancestry ATA-positive cases, 815 European ancestry cases, 3,466 European ancestry controls	European (U.S., Spain)	1,387 European ancestry ACA-positive cases, 896 European ancestry ATA-positive cases, 1,734 European ancestry cases, 5,935 European ancestry controls	European (Canada, U.S., Germany, Netherlands, Sweden, U.K., Italy, Spain)			x
rs35677470-A	4e-31	(ACA positive)	0.05949	2.0283	-	-	DNASE1L3	Systemic sclerosis	systemic scleroderma	-	GCST005534	3:58197909	24387989	Mayes MD	x	671 European ancestry ACA-positive cases, 347 European ancestry ATA-positive cases, 815 European ancestry cases, 3,466 European ancestry controls	European (U.S., Spain)	1,387 European ancestry ACA-positive cases, 896 European ancestry ATA-positive cases, 1,734 European ancestry cases, 5,935 European ancestry controls	European (Canada, U.S., Germany, Netherlands, Sweden, U.K., Italy, Spain)			x
rs35677470-A	1e-12	-	0.08	1.60292	-	-	DNASE1L3	Systemic sclerosis	systemic scleroderma	-	GCST009876	3:58197909	30572963	Márquez A	x	3,477 European ancestry cases, 22,308 European ancestry controls	European (Italy, Netherlands, Spain, U.K., U.S.)					x
rs35677470-A	5e-09	-	NR	1.22	-	[1.14-1.30]	DNASE1L3	Systemic seropositive rheumatic diseases (Systemic sclerosis or systemic lupus erythematosus or rheumatoid arthritis or idiopathic inflammatory myopathies)	systemic scleroderma,rheumatoid arthritis,myositis,systemic lupus erythematosus	-	GCST007278	3:58197909	30573655	Acosta-Herrera M	x	2,281 European ancestry systemic sclerosis cases European (Germany, Netherlands, Czech Republic, Hungary, Sweden, U.K., U.S., Italy, Spain)	European (Germany, Netherlands, Czech Republic, Hungary, Sweden, U.K., U.S., Italy, Spain)					x
rs1355223-?	4e-06	(lcSSc)	NR	1.12	-	[NR]	EHF,APIP	Systemic lupus erythematosus and Systemic sclerosis	systemic scleroderma,systemic lupus erythematosus	-	GCST002069	11:34742932	23740937	Martin JE		2,761 European ancestry systemic sclerosis cases	European (U.S., Netherlands, Germany, Spain)	1,578 European ancestry systemic sclerosis cases	European (Italy, U.K., Spain)			x
rs193107685-C	3e-09	-	NR	1.52	-	[1.27-1.83]	EIF4H,LIMK1	Systemic seropositive rheumatic diseases (Systemic sclerosis or systemic lupus erythematosus or rheumatoid arthritis or idiopathic inflammatory myopathies)	systemic scleroderma,rheumatoid arthritis,myositis,systemic lupus erythematosus	-	GCST007278	7:74123572	30573655	Acosta-Herrera M	x	2,281 European ancestry systemic sclerosis cases European (Germany, Netherlands, Czech Republic, Hungary, Sweden, U.K., U.S., Italy, Spain)	European (Germany, Netherlands, Czech Republic, Hungary, Sweden, U.K., U.S., Italy, Spain)					x
rs60600003-G	2e-06	-	0.097	1.25312	-	-	ELMO1	Systemic sclerosis	systemic scleroderma	-	GCST009876	7:37342861	30572963	Márquez A		3,477 European ancestry cases, 22,308 European ancestry controls	European (Italy, Netherlands, Spain, U.K., U.S.)					x
rs10484921-A	8e-09	-	NR	-	0.06 unit increase	[0.013-0.107]	ESR1	Systemic sclerosis	systemic scleroderma	-	GCST90319682	6:151721125	38296975	Ishikawa Y	x	9,095 European ancestry cases, 17,584 European ancestry controls, 1,428 Japanese ancestry cases, 112,599 Japanese ancestry controls	European (NR), East Asian (Japan)				x	x
rs4959270-?	9e-06	(EA)	NR	-	-	-	EXOC2,IRF4	Limited cutaneous systemic scleroderma	limited scleroderma	-	GCST005334	6:457748	29293537	Gorlova OY		1,087 European ancestry cases, 3,466 European ancestry controls, 82 African American cases, 260 African American controls	European (U.S., Spain), African American or Afro-Caribbean (U.S.)			x		x
rs2736337-C	5e-22	-	NR	1.23	-	[1.17-1.30]	FAM167A,BLK	Systemic seropositive rheumatic diseases (Systemic sclerosis or systemic lupus erythematosus or rheumatoid arthritis or idiopathic inflammatory myopathies)	systemic scleroderma,rheumatoid arthritis,myositis,systemic lupus erythematosus	-	GCST007278	8:11484371	30573655	Acosta-Herrera M	x	2,281 European ancestry systemic sclerosis cases European (Germany, Netherlands, Czech Republic, Hungary, Sweden, U.K., U.S., Italy, Spain)	European (Germany, Netherlands, Czech Republic, Hungary, Sweden, U.K., U.S., Italy, Spain)					x
rs4554699-?	6e-14	(EA)	NR	-	-	-	FCGR3B,FCGR2B	Systemic sclerosis (anti-centromere-positive)	anti-centromere-antibody-positive systemic scleroderma	-	GCST005552	1:161638578	29293537	Gorlova OY	x	671 European ancestry cases, 3,466 European ancestry controls, 21 African American cases, 260 African American controls	European (U.S., Spain), African American or Afro-Caribbean (U.S.)			x		x
rs4554699-?	3e-13	-	NR	-	-	-	FCGR3B,FCGR2B	Limited cutaneous systemic scleroderma	limited scleroderma	-	GCST005555	1:161638578	29293537	Gorlova OY	x	347 European ancestry cases, 3,466 European ancestry controls, 69 African American cases, 260 African American controls	European (U.S., Spain), African American or Afro-Caribbean (U.S.)			x		x
rs4554699-?	3e-08	(EA)	NR	-	-	-	FCGR3B,FCGR2B	Systemic sclerosis	systemic scleroderma	-	GCST005554	1:161638578	29293537	Gorlova OY	x	1,833 European ancestry cases, 3,466 European ancestry controls, 291 African American cases, 260 African American controls	European (U.S., Spain), African American or Afro-Caribbean (U.S.)			x		x
rs76285340-T	2e-11	-	0.0077	3.3	-	[2.30-4.74]	FLG2,CCDST	Systemic sclerosis	systemic scleroderma	-	GCST011709	1:152357053	33069728	Pu W	x	527 Han Chinese ancestry cases, 5,024 Han Chinese ancestry controls	East Asian (China)	479 Han Chinese ancestry cases, 1,096 Han Chinese ancestry controls	East Asian (China)		x
rs7355798-T	3e-10	-	NR	-	0.061 unit increase	[0.018-0.104]	FLNB	Systemic sclerosis	systemic scleroderma	-	GCST90319682	3:58145788	38296975	Ishikawa Y	x	9,095 European ancestry cases, 17,584 European ancestry controls, 1,428 Japanese ancestry cases, 112,599 Japanese ancestry controls	European (NR), East Asian (Japan)				x	x
rs6073976-?	1e-07	(EA)	NR	-	-	-	FTLP1,MMP9	Systemic sclerosis	systemic scleroderma	-	GCST005554	20:45980011	29293537	Gorlova OY		1,833 European ancestry cases, 3,466 European ancestry controls, 291 African American cases, 260 African American controls	European (U.S., Spain), African American or Afro-Caribbean (U.S.)			x		x
rs12540874-?	1e-06	(IcSSc)	0.4	1.15	-	[1.09-1.22]	GRB10	Systemic sclerosis	systemic scleroderma	-	GCST001160	7:50597225	21779181	Gorlova O		2,296 European ancestry cases, 5,172 European ancestry controls	European (U.S., Netherlands, Germany, Spain)	3,175 European ancestry cases, 4,210 European ancestry controls	European (Sweden, U.S., Italy, Netherlands, Belgium, Germany, U.K., Spain, Norway)			x
rs9821717-?	2e-06	-	NR	1.42857	-	[1.25-1.67]	GRM7,LMCD1-AS1	Systemic sclerosis	systemic scleroderma	-	GCST006493	3:7865390	30247649	González-Serna D		764 Middle Eastern ancestry cases, 1,343 Middle Eastern ancestry controls	Greater Middle Eastern (Middle Eastern, North African or Persian) (Iran (Islamic Republic of), Turkey)						x
rs3894194-A	1e-10	-	NR	-	0.166 unit decrease	[0.12-0.22]	GSDMA	Systemic sclerosis	systemic scleroderma	-	GCST004202	17:39965740	28314753	Terao C	x	564 Japanese ancestry cases, 1,863 Japanese ancestry controls, 2,592 European ancestry cases, 9,315 European ancestry controls	East Asian (Japan), European (Canada, U.S., France, Germany, Italy)	564 Japanese ancestry cases, 1,863 Japanese ancestry controls, 2,592 European ancestry cases, 9,315 European ancestry controls	East Asian (Japan), European (Canada, U.S., France, Germany, Italy)		x	x
rs3902025-C	2e-06	-	0.4405	1.1484	-	-	GSDMA	Limited cutaneous systemic scleroderma	limited scleroderma	-	GCST005533	17:39963001	24387989	Mayes MD		1,127 European ancestry cases, 3,466 European ancestry controls	European (U.S., Spain)	2,507 European ancestry cases, 5,935 European ancestry controls	European (U.S., Germany, Canada, Netherlands, Sweden, U.K., Italy, Spain)			x
rs3902025-C	2e-06	(ACA positive)	0.4405	1.1908	-	-	GSDMA	Systemic sclerosis	systemic scleroderma	-	GCST005534	17:39963001	24387989	Mayes MD		671 European ancestry ACA-positive cases, 347 European ancestry ATA-positive cases, 815 European ancestry cases, 3,466 European ancestry controls	European (U.S., Spain)	1,387 European ancestry ACA-positive cases, 896 European ancestry ATA-positive cases, 1,734 European ancestry cases, 5,935 European ancestry controls	European (Canada, U.S., Germany, Netherlands, Sweden, U.K., Italy, Spain)			x
rs883770-T	5e-09	-	0.5	1.13	-	-	GSDMB	Systemic sclerosis	systemic scleroderma	-	GCST009131	17:39907128	31672989	López-Isac E	x	9,095 European ancestry cases, 17,584 European ancestry controls	European (U.S., Australia, France, Germany, Netherlands, Norway, Sweden, U.K., Italy, Spain)					x
rs883770-T	1e-09	-	NR	-	0.048 unit increase	[0.013-0.083]	GSDMB	Systemic sclerosis	systemic scleroderma	-	GCST90319682	17:39907128	38296975	Ishikawa Y	x	9,095 European ancestry cases, 17,584 European ancestry controls, 1,428 Japanese ancestry cases, 112,599 Japanese ancestry controls	European (NR), East Asian (Japan)				x	x
rs644637-?	5e-06	(AA)	NR	-	-	-	GTF2H5,TULP4	Systemic sclerosis	systemic scleroderma	-	GCST005336	6:158203782	29293537	Gorlova OY		1,833 European ancestry cases, 3,466 European ancestry controls, 291 African American cases, 260 African American controls	African American or Afro-Caribbean (U.S.), European (U.S., Spain)			x		x
rs2021408-C	5e-84	-	0.178348	3.65316	-	[3.20543-4.16343]	HLA-DPB1,HLA-DPA1	Systemic sclerosis (anti-topoisomerase-positive)	anti-topoisomerase-I-antibody-positive systemic scleroderma	-	GCST90319687	6:33078949	38296975	Ishikawa Y	x	463 Japanese ancestry cases, 112,599 Japanese ancestry controls	East Asian (Japan)				x
rs2021408-C	3e-57	-	0.178348	2.66845	-	[2.36541-3.01032]	HLA-DPB1,HLA-DPA1	Diffuse cutaneous systemic sclerosis	diffuse scleroderma	-	GCST90319685	6:33078949	38296975	Ishikawa Y	x	575 Japanese ancestry cases, 112,599 Japanese ancestry controls	East Asian (Japan)				x
rs2021408-C	2e-62	-	0.178348	2.67868	-	[2.38597-3.0073]	HLA-DPB1,HLA-DPA1	Systemic sclerosis complicated with interstitial lung disease	systemic scleroderma,interstitial lung disease	-	GCST90319688	6:33078949	38296975	Ishikawa Y	x	625 Japanese ancestry cases, 112,599 Japanese ancestry controls	East Asian (Japan)				x
rs987870-?	2e-20	(ATA positive)	0.15	2.09	-	[1.78-2.45]	HLA-DPB1,HLA-DPA1	Systemic sclerosis	systemic scleroderma	-	GCST001156	6:33075103	21779181	Gorlova O	x	2,296 European ancestry cases, 5,172 European ancestry controls	European (U.S., Netherlands, Germany, Spain)	3,175 European ancestry cases, 4,210 European ancestry controls	European (Sweden, U.S., Italy, Netherlands, Belgium, Germany, U.K., Spain, Norway)			x
rs3129882-?	2e-27	(ATA positive)	0.44	2.17	-	[1.88-2.50]	HLA-DRA	Systemic sclerosis	systemic scleroderma	-	GCST001156	6:32441753	21779181	Gorlova O	x	2,296 European ancestry cases, 5,172 European ancestry controls	European (U.S., Netherlands, Germany, Spain)	3,175 European ancestry cases, 4,210 European ancestry controls	European (Sweden, U.S., Italy, Netherlands, Belgium, Germany, U.K., Spain, Norway)			x
rs3129763-?	1e-11	(ATA positive)	0.25	1.65	-	[1.42-1.91]	HLA-DRB1,HLA-DQA1	Systemic sclerosis	systemic scleroderma	-	GCST001156	6:32623148	21779181	Gorlova O	x	2,296 European ancestry cases, 5,172 European ancestry controls	European (U.S., Netherlands, Germany, Spain)	3,175 European ancestry cases, 4,210 European ancestry controls	European (Sweden, U.S., Italy, Netherlands, Belgium, Germany, U.K., Spain, Norway)			x
rs116526477-T	3e-12	-	0.243672	0.450703	-	[0.360562-0.56338]	HLA-DRB5,HLA-DRB9	Systemic sclerosis (anti-centromere-positive)	anti-centromere-antibody-positive systemic scleroderma	-	GCST90319686	6:32501102	38296975	Ishikawa Y	x	429 Japanese ancestry cases, 112,599 Japanese ancestry controls	East Asian (Japan)				x
rs1767255821-AG	4e-12	-	0.245407	0.564912	-	[0.480638-0.663963]	HLA-DRB9,HLA-DRB5	Limited cutaneous systemic scleroderma	limited scleroderma	-	GCST90319684	6:32501499	38296975	Ishikawa Y	x	679 Japanese ancestry cases, 112,599 Japanese ancestry controls	East Asian (Japan)				x
rs9968446-A	8e-06	-	NR	1.37	-	[1.19-1.57]	HOPX,CHAER1	Systemic sclerosis	systemic scleroderma	-	GCST006493	4:56691923	30247649	González-Serna D		764 Middle Eastern ancestry cases, 1,343 Middle Eastern ancestry controls	Greater Middle Eastern (Middle Eastern, North African or Persian) (Iran (Islamic Republic of), Turkey)						x
rs11177005-T	2e-08	-	0.169619	1.59354	-	[1.35543-1.87348]	IFNG-AS1,LINC01479	Systemic sclerosis (anti-centromere-positive)	anti-centromere-antibody-positive systemic scleroderma	-	GCST90319686	12:68015600	38296975	Ishikawa Y	x	429 Japanese ancestry cases, 112,599 Japanese ancestry controls	East Asian (Japan)				x
rs45471499-A	1e-09	-	0.1021	1.55	-	[1.35-1.79]	IGHM	Systemic sclerosis	systemic scleroderma	-	GCST011709	14:105855225	33069728	Pu W	x	527 Han Chinese ancestry cases, 5,024 Han Chinese ancestry controls	East Asian (China)	479 Han Chinese ancestry cases, 1,096 Han Chinese ancestry controls	East Asian (China)		x
rs10186029-?	1e-06	(AA)	NR	-	-	-	IKZF2	Systemic sclerosis	systemic scleroderma	-	GCST005336	2:213064562	29293537	Gorlova OY		1,833 European ancestry cases, 3,466 European ancestry controls, 291 African American cases, 260 African American controls	African American or Afro-Caribbean (U.S.), European (U.S., Spain)			x		x
rs9303277-?	7e-06	(ACA)	NR	1.191	-	[NR]	IKZF3	Systemic lupus erythematosus and Systemic sclerosis	systemic scleroderma,systemic lupus erythematosus	-	GCST002069	17:39820216	23740937	Martin JE		2,761 European ancestry systemic sclerosis cases	European (U.S., Netherlands, Germany, Spain)	1,578 European ancestry systemic sclerosis cases	European (Italy, U.K., Spain)			x
rs589446-?	2e-10	-	0.65	1.16279	-	-	IL12A-AS1	Systemic sclerosis	systemic scleroderma	-	GCST009131	3:160015740	31672989	López-Isac E	x	9,095 European ancestry cases, 17,584 European ancestry controls	European (U.S., Australia, France, Germany, Netherlands, Norway, Sweden, U.K., Italy, Spain)					x
rs589446-T	8e-10	-	NR	-	0.06 unit decrease	[0.015-0.105]	IL12A-AS1	Systemic sclerosis	systemic scleroderma	-	GCST90319682	3:160015740	38296975	Ishikawa Y	x	9,095 European ancestry cases, 17,584 European ancestry controls, 1,428 Japanese ancestry cases, 112,599 Japanese ancestry controls	European (NR), East Asian (Japan)				x	x
rs77583790-A	2e-11	-	0.004013	2.814	-	-	IL12A-AS1	Limited cutaneous systemic scleroderma	limited scleroderma	-	GCST005533	3:159976265	24387989	Mayes MD	x	1,127 European ancestry cases, 3,466 European ancestry controls	European (U.S., Spain)	2,507 European ancestry cases, 5,935 European ancestry controls	European (U.S., Germany, Canada, Netherlands, Sweden, U.K., Italy, Spain)			x
rs77583790-A	1e-11	-	0.004013	2.5673	-	-	IL12A-AS1	Systemic sclerosis	systemic scleroderma	-	GCST005534	3:159976265	24387989	Mayes MD	x	671 European ancestry ACA-positive cases, 347 European ancestry ATA-positive cases, 815 European ancestry cases, 3,466 European ancestry controls	European (U.S., Spain)	1,387 European ancestry ACA-positive cases, 896 European ancestry ATA-positive cases, 1,734 European ancestry cases, 5,935 European ancestry controls	European (Canada, U.S., Germany, Netherlands, Sweden, U.K., Italy, Spain)			x
rs77583790-A	2e-08	(ACA positive)	0.004013	2.7624	-	-	IL12A-AS1	Systemic sclerosis	systemic scleroderma	-	GCST005534	3:159976265	24387989	Mayes MD	x	671 European ancestry ACA-positive cases, 347 European ancestry ATA-positive cases, 815 European ancestry cases, 3,466 European ancestry controls	European (U.S., Spain)	1,387 European ancestry ACA-positive cases, 896 European ancestry ATA-positive cases, 1,734 European ancestry cases, 5,935 European ancestry controls	European (Canada, U.S., Germany, Netherlands, Sweden, U.K., Italy, Spain)			x
rs77583790-A	9e-06	(ATA positive)	0.004013	2.6382	-	-	IL12A-AS1	Systemic sclerosis	systemic scleroderma	-	GCST005534	3:159976265	24387989	Mayes MD		671 European ancestry ACA-positive cases, 347 European ancestry ATA-positive cases, 815 European ancestry cases, 3,466 European ancestry controls	European (U.S., Spain)	1,387 European ancestry ACA-positive cases, 896 European ancestry ATA-positive cases, 1,734 European ancestry cases, 5,935 European ancestry controls	European (Canada, U.S., Germany, Netherlands, Sweden, U.K., Italy, Spain)			x
rs2305743-?	5e-10	-	0.8	1.20482	-	-	IL12RB1	Systemic sclerosis	systemic scleroderma	-	GCST009131	19:18082381	31672989	López-Isac E	x	9,095 European ancestry cases, 17,584 European ancestry controls	European (U.S., Australia, France, Germany, Netherlands, Norway, Sweden, U.K., Italy, Spain)					x
rs2305743-A	2e-08	-	NR	-	0.062 unit decrease	[0.013-0.111]	IL12RB1	Systemic sclerosis	systemic scleroderma	-	GCST90319682	19:18082381	38296975	Ishikawa Y	x	9,095 European ancestry cases, 17,584 European ancestry controls, 1,428 Japanese ancestry cases, 112,599 Japanese ancestry controls	European (NR), East Asian (Japan)				x	x
rs8109496-?	4e-11	-	0.8	1.30267	-	-	IL12RB1	Systemic sclerosis	systemic scleroderma	-	GCST009876	19:18079534	30572963	Márquez A	x	3,477 European ancestry cases, 22,308 European ancestry controls	European (Italy, Netherlands, Spain, U.K., U.S.)					x
rs2201584-?	1e-06	(EA)	NR	-	-	-	IL12RB2	Systemic sclerosis	systemic scleroderma	-	GCST005554	1:67322032	29293537	Gorlova OY		1,833 European ancestry cases, 3,466 European ancestry controls, 291 African American cases, 260 African American controls	European (U.S., Spain), African American or Afro-Caribbean (U.S.)			x		x
rs3790566-T	4e-10	-	0.24	1.16	-	-	IL12RB2	Systemic sclerosis	systemic scleroderma	-	GCST009131	1:67348757	31672989	López-Isac E	x	9,095 European ancestry cases, 17,584 European ancestry controls European (U.S., Australia, France, Germany, Netherlands, Norway, Sweden, U.K., Italy, Spain)	European (U.S., Australia, France, Germany, Netherlands, Norway, Sweden, U.K., Italy, Spain)					x
rs6659932-?	6e-11	-	NR	1.17647	-	[1.1-0.01]	IL12RB2	Systemic seropositive rheumatic diseases (Systemic sclerosis or systemic lupus erythematosus or rheumatoid arthritis or idiopathic inflammatory myopathies)	systemic scleroderma,rheumatoid arthritis,myositis,systemic lupus erythematosus	-	GCST007278	1:67336688	30573655	Acosta-Herrera M	x	2,281 European ancestry systemic sclerosis cases European (Germany, Netherlands, Czech Republic, Hungary, Sweden, U.K., U.S., Italy, Spain)	European (Germany, Netherlands, Czech Republic, Hungary, Sweden, U.K., U.S., Italy, Spain)					x
rs6659932-A	1e-11	-	NR	-	-	[NR]	IL12RB2	Crohn's disease or systemic sclerosis	systemic scleroderma,Crohn's disease	-	GCST010124	1:67336688	32024964	González-Serna D	x	2,281 European ancestry systemic sclerosis cases, 1,988 European ancestry Crohn’s disease cases, 7,388 European ancestry controls	European (Germany, Netherlands, Spain, U.K., U.S.)	3,453 European ancestry systemic sclerosis cases, 2,600 European ancestry Crohn’s disease cases, 7,180 European ancestry controls	European (Germany, Italy, Spain, U.S.)			x		12
rs2548998-G	2e-11	-	NR	-	-	[NR]	IRF1	Crohn's disease or systemic sclerosis	systemic scleroderma,Crohn's disease	-	GCST010124	5:132496822	32024964	González-Serna D	x	2,281 European ancestry systemic sclerosis cases, 1,988 European ancestry Crohn’s disease cases, 7,388 European ancestry controls	European (Germany, Netherlands, Spain, U.K., U.S.)	3,453 European ancestry systemic sclerosis cases, 2,600 European ancestry Crohn’s disease cases, 7,180 European ancestry controls	European (Germany, Italy, Spain, U.S.)			x
rs4256472-?	6e-06	-	NR	-	-	-	IRF4,EXOC2	Limited cutaneous systemic scleroderma	limited scleroderma	-	GCST005555	6:434915	29293537	Gorlova OY		1,087 European ancestry cases, 3,466 European ancestry controls, 82 African American cases, 260 African American controls	European (U.S., Spain), African American or Afro-Caribbean (U.S.)			x		x
rs10954214-T	7e-17	-	NR	1.18	-	[1.13-1.23]	IRF5	Systemic seropositive rheumatic diseases (Systemic sclerosis or systemic lupus erythematosus or rheumatoid arthritis or idiopathic inflammatory myopathies)	systemic scleroderma,rheumatoid arthritis,myositis,systemic lupus erythematosus	-	GCST007278	7:128949579	30573655	Acosta-Herrera M	x	2,281 European ancestry systemic sclerosis cases European (Germany, Netherlands, Czech Republic, Hungary, Sweden, U.K., U.S., Italy, Spain)	European (Germany, Netherlands, Czech Republic, Hungary, Sweden, U.K., U.S., Italy, Spain)					x
rs4728142-A	2e-15	-	NR	-	0.092 unit increase	[0.039-0.145]	IRF5	Systemic sclerosis	systemic scleroderma	-	GCST90319682	7:128933913	38296975	Ishikawa Y	x	9,095 European ancestry cases, 17,584 European ancestry controls, 1,428 Japanese ancestry cases, 112,599 Japanese ancestry controls	European (NR), East Asian (Japan)				x	x
rs10488631-?	4e-07	(EA)	NR	-	-	-	IRF5,TNPO3	Systemic sclerosis (anti-topoisomerase-positive)	anti-topoisomerase-I-antibody-positive systemic scleroderma	-	GCST005332	7:128954129	29293537	Gorlova OY		347 European ancestry cases, 3,466 European ancestry controls, 69 African American cases, 260 African American controls	African American or Afro-Caribbean (U.S.), European (U.S., Spain)			x		x
rs10488631-?	1e-09	(EA)	NR	-	-	-	IRF5,TNPO3	Diffuse cutaneous systemic sclerosis	diffuse scleroderma	-	GCST005335	7:128954129	29293537	Gorlova OY	x	574 European ancestry cases, 3,466 European ancestry controls, 201 African American cases, 260 African American controls	European (U.S., Spain), African American or Afro-Caribbean (U.S.)			x		x
rs10488631-?	9e-07	(EA)	NR	-	-	-	IRF5,TNPO3	Systemic sclerosis (anti-centromere-positive)	anti-centromere-antibody-positive systemic scleroderma	-	GCST005333	7:128954129	29293537	Gorlova OY		671 European ancestry cases, 3,466 European ancestry controls, 21 African American cases, 260 African American controls	European (U.S., Spain), African American or Afro-Caribbean (U.S.)			x		x
rs10488631-?	9e-07	-	NR	-	-	-	IRF5,TNPO3	Limited cutaneous systemic scleroderma	limited scleroderma	-	GCST005555	7:128954129	29293537	Gorlova OY		1,087 European ancestry cases, 3,466 European ancestry controls, 82 African American cases, 260 African American controls	European (U.S., Spain), African American or Afro-Caribbean (U.S.)			x		x
rs10488631-?	3e-10	(EA)	NR	-	-	-	IRF5,TNPO3	Limited cutaneous systemic scleroderma	limited scleroderma	-	GCST005334	7:128954129	29293537	Gorlova OY	x	1,087 European ancestry cases, 3,466 European ancestry controls, 82 African American cases, 260 African American controls	European (U.S., Spain), African American or Afro-Caribbean (U.S.)			x		x
rs10488631-?	2e-10	(IcSSc)	NR	1.5	-	[1.32-1.69]	IRF5,TNPO3	Systemic sclerosis	systemic scleroderma	-	GCST001160	7:128954129	21779181	Gorlova O	x	2,296 European ancestry cases, 5,172 European ancestry controls	European (U.S., Netherlands, Germany, Spain)	3,175 European ancestry cases, 4,210 European ancestry controls	European (Sweden, U.S., Italy, Netherlands, Belgium, Germany, U.K., Spain, Norway)			x
rs10488631-?	8e-07	(ATA positive)	NR	1.63	-	[1.34-1.98]	IRF5,TNPO3	Systemic sclerosis	systemic scleroderma	-	GCST001156	7:128954129	21779181	Gorlova O		2,296 European ancestry cases, 5,172 European ancestry controls	European (U.S., Netherlands, Germany, Spain)	3,175 European ancestry cases, 4,210 European ancestry controls	European (Sweden, U.S., Italy, Netherlands, Belgium, Germany, U.K., Spain, Norway)			x
rs10488631-?	1e-09	(dcSSc)	NR	1.61	-	[1.38-1.88]	IRF5,TNPO3	Systemic sclerosis	systemic scleroderma	-	GCST001156	7:128954129	21779181	Gorlova O	x	2,296 European ancestry cases, 5,172 European ancestry controls	European (U.S., Netherlands, Germany, Spain)	3,175 European ancestry cases, 4,210 European ancestry controls	European (Sweden, U.S., Italy, Netherlands, Belgium, Germany, U.K., Spain, Norway)			x
rs10488631-?	2e-07	(ACA positive)	NR	1.52	-	[1.30-1.79]	IRF5,TNPO3	Systemic sclerosis	systemic scleroderma	-	GCST001156	7:128954129	21779181	Gorlova O		2,296 European ancestry cases, 5,172 European ancestry controls	European (U.S., Netherlands, Germany, Spain)	3,175 European ancestry cases, 4,210 European ancestry controls	European (Sweden, U.S., Italy, Netherlands, Belgium, Germany, U.K., Spain, Norway)			x
rs10488631-C	2e-13	-	NR	1.5	-	[1.35-1.67]	IRF5,TNPO3	Systemic sclerosis	systemic scleroderma	-	GCST000650	7:128954129	20383147	Radstake TR	x	2,296 European ancestry cases, 5,171 European ancestry controls	European (U.S., Netherlands, Germany, Spain)	2,753 European ancestry cases, 4,569 European ancestry controls	European (Sweden, U.S., Italy, Netherlands, Belgium, Germany, U.K., Spain, Norway)			x
rs10488631-C	4e-07	-	0.09	1.35	-	[1.20-1.51]	IRF5,TNPO3	Systemic sclerosis	systemic scleroderma	-	GCST001146	7:128954129	21750679	Allanore Y		564 European ancestry cases, 1,776 European ancestry controls	European (France)	1,682 European ancestry cases, 3,926 European ancestry controls	European (Italy, Germany, France)			x
rs10488631-C	6e-07	-	NR	1.63	-	[1.34-1.97]	IRF5,TNPO3	Systemic sclerosis	systemic scleroderma	-	GCST006493	7:128954129	30247649	González-Serna D		764 Middle Eastern ancestry cases, 1,343 Middle Eastern ancestry controls	Greater Middle Eastern (Middle Eastern, North African or Persian) (Iran (Islamic Republic of), Turkey)						x
rs11860650-?	1e-10	-	NR	1.319	-	[NR]	ITGAM	Systemic lupus erythematosus and Systemic sclerosis	systemic scleroderma,systemic lupus erythematosus	-	GCST002069	16:31315385	23740937	Martin JE	x	2,761 European ancestry systemic sclerosis cases	European (U.S., Netherlands, Germany, Spain)	1,578 European ancestry systemic sclerosis cases	European (Italy, U.K., Spain)			x
rs1635852-?	2e-08	-	NR	1.14	-	[NR]	JAZF1	Systemic lupus erythematosus and Systemic sclerosis	systemic scleroderma,systemic lupus erythematosus	-	GCST002069	7:28149792	23740937	Martin JE	x	2,761 European ancestry systemic sclerosis cases	European (U.S., Netherlands, Germany, Spain)	1,578 European ancestry systemic sclerosis cases	European (Italy, U.K., Spain)			x
rs4731532-A	2e-12	-	0.506	1.23179	-	-	KCP,IRF5	Systemic sclerosis	systemic scleroderma	-	GCST009876	7:128932712	30572963	Márquez A	x	3,477 European ancestry cases, 22,308 European ancestry controls	European (Italy, Netherlands, Spain, U.K., U.S.)					x
rs2275247-?	1e-10	(lcSSc)	NR	1.51	-	[NR]	KIAA0319L	Systemic lupus erythematosus and Systemic sclerosis	systemic scleroderma,systemic lupus erythematosus	-	GCST002069	1:35442850	23740937	Martin JE	x	2,761 European ancestry systemic sclerosis cases	European (U.S., Netherlands, Germany, Spain)	1,578 European ancestry systemic sclerosis cases	European (Italy, U.K., Spain)			x
rs16860537-?	5e-06	(ACA)	NR	1.496	-	[NR]	LAMC2	Systemic lupus erythematosus and Systemic sclerosis	systemic scleroderma,systemic lupus erythematosus	-	GCST002069	1:183211125	23740937	Martin JE		2,761 European ancestry systemic sclerosis cases	European (U.S., Netherlands, Germany, Spain)	1,578 European ancestry systemic sclerosis cases	European (Italy, U.K., Spain)			x
rs11642873-?	4e-06	(EA)	NR	-	-	-	LINC01082,LINC02132	Systemic sclerosis (anti-centromere-positive)	anti-centromere-antibody-positive systemic scleroderma	-	GCST005333	16:85958099	29293537	Gorlova OY		671 European ancestry cases, 3,466 European ancestry controls, 21 African American cases, 260 African American controls	European (U.S., Spain), African American or Afro-Caribbean (U.S.)			x		x
rs11642873-?	3e-10	(EA)	NR	-	-	-	LINC01082,LINC02132	Limited cutaneous systemic scleroderma	limited scleroderma	-	GCST005334	16:85958099	29293537	Gorlova OY	x	1,087 European ancestry cases, 3,466 European ancestry controls, 82 African American cases, 260 African American controls European (U.S., Spain), African American or Afro-Caribbean (U.S.)	European (U.S., Spain), African American or Afro-Caribbean (U.S.)			x		x
rs11642873-?	2e-12	(IcSSc)	0.81	1.33	-	[1.23-1.45]	LINC01082,LINC02132	Systemic sclerosis	systemic scleroderma	-	GCST001160	16:85958099	21779181	Gorlova O	x	2,296 European ancestry cases, 5,172 European ancestry controls	European (U.S., Netherlands, Germany, Spain)	3,175 European ancestry cases, 4,210 European ancestry controls	European (Sweden, U.S., Italy, Netherlands, Belgium, Germany, U.K., Spain, Norway)			x
rs12711490-?	3e-10	-	NR	1.28	-	[NR]	LINC01082,LINC02132	Systemic lupus erythematosus and Systemic sclerosis	systemic scleroderma,systemic lupus erythematosus	-	GCST002069	16:85939422	23740937	Martin JE	x	2,761 European ancestry systemic sclerosis cases	European (U.S., Netherlands, Germany, Spain)	1,578 European ancestry systemic sclerosis cases	European (Italy, U.K., Spain)			x
rs35929052-?	2e-09	-	NR	1.20482	-	[1.14-1.28]	LINC01082,LINC02132	Systemic seropositive rheumatic diseases (Systemic sclerosis or systemic lupus erythematosus or rheumatoid arthritis or idiopathic inflammatory myopathies)	systemic scleroderma,rheumatoid arthritis,myositis,systemic lupus erythematosus	-	GCST007278	16:85960878	30573655	Acosta-Herrera M	x	2,281 European ancestry systemic sclerosis cases European (Germany, Netherlands, Czech Republic, Hungary, Sweden, U.K., U.S., Italy, Spain)	European (Germany, Netherlands, Czech Republic, Hungary, Sweden, U.K., U.S., Italy, Spain)					x
rs2013112-T	1e-09	-	NR	-	0.049 unit decrease	[0.014-0.084]	LINC01301	Systemic sclerosis	systemic scleroderma	-	GCST90319682	8:60484270	38296975	Ishikawa Y	x	9,095 European ancestry cases, 17,584 European ancestry controls, 1,428 Japanese ancestry cases, 112,599 Japanese ancestry controls	European (NR), East Asian (Japan)				x	x
rs10498070-?	2e-07	(lcSSc)	NR	1.16	-	[NR]	LINC01803,LINC02832	Systemic lupus erythematosus and Systemic sclerosis	systemic scleroderma,systemic lupus erythematosus	-	GCST002069	2:219833404	23740937	Martin JE		2,761 European ancestry systemic sclerosis cases	European (U.S., Netherlands, Germany, Spain)	1,578 European ancestry systemic sclerosis cases	European (Italy, U.K., Spain)			x
rs398390-C	2e-08	-	NR	-	0.048 unit increase	[0.0088-0.0872]	LINC01967	Systemic sclerosis	systemic scleroderma	-	GCST90319682	3:28033182	38296975	Ishikawa Y	x	625 Japanese ancestry cases, 112,599 Japanese ancestry controls	East Asian (Japan)				x
rs11117420-?	4e-15	-	0.81	1.23457	-	-	LINC02132,LINC01082	Systemic sclerosis	systemic scleroderma	-	GCST009131	16:85938316	31672989	López-Isac E	x	9,095 European ancestry cases, 17,584 European ancestry controls	European (U.S., Australia, France, Germany, Netherlands, Norway, Sweden, U.K., Italy, Spain)					x
rs11117420-C	1e-17	-	NR	-	0.094 unit decrease	[0.045-0.143]	LINC02132,LINC01082	Systemic sclerosis	systemic scleroderma	-	GCST90319682	16:85938316	38296975	Ishikawa Y	x	9,095 European ancestry cases, 17,584 European ancestry controls, 1,428 Japanese ancestry cases, 112,599 Japanese ancestry controls	European (NR), East Asian (Japan)				x	x
rs10499197-?	2e-09	-	NR	1.638	-	[NR]	LINC02539,WAKMAR2	Systemic lupus erythematosus and Systemic sclerosis	systemic scleroderma,systemic lupus erythematosus	-	GCST002069	6:137811379	23740937	Martin JE	x	2,761 European ancestry systemic sclerosis cases	European (U.S., Netherlands, Germany, Spain)	1,578 European ancestry systemic sclerosis cases	European (Italy, U.K., Spain)			x
rs917238-G	7e-06	-	NR	1.45	-	[1.23-1.71]	LINC02612,FABP5P10	Systemic sclerosis	systemic scleroderma	-	GCST006493	2:150917165	30247649	González-Serna D		764 Middle Eastern ancestry cases, 1,343 Middle Eastern ancestry controls	Greater Middle Eastern (Middle Eastern, North African or Persian) (Iran (Islamic Republic of), Turkey)						x
rs1450734198-TCTTAGCTATTGCTC	3e-10	-	0.127	-	0.15 unit increase	[0.042-0.258]	LINC03072,RNU6-177P	Systemic sclerosis	systemic scleroderma	-	GCST90319683	7:128575797	38296975	Ishikawa Y	x	1,428 Japanese ancestry cases, 112,599 Japanese ancestry controls	East Asian (Japan)				x
rs2307293-?	3e-06	(EA)	NR	-	-	-	MBD4,IFT122	Systemic sclerosis (anti-topoisomerase-positive)	anti-topoisomerase-I-antibody-positive systemic scleroderma	-	GCST005551	3:129431542	29293537	Gorlova OY		347 European ancestry cases, 3,466 European ancestry controls, 69 African American cases, 260 African American controls	African American or Afro-Caribbean (U.S.), European (U.S., Spain)			x		x
rs1641047-?	5e-07	(EA)	NR	-	-	-	METTL22	Systemic sclerosis (anti-topoisomerase-positive)	anti-topoisomerase-I-antibody-positive systemic scleroderma	-	GCST005551	16:8638375	29293537	Gorlova OY		347 European ancestry cases, 3,466 European ancestry controls, 69 African American cases, 260 African American controls	African American or Afro-Caribbean (U.S.), European (U.S., Spain)			x		x
rs2431098-G	5e-12	-	NR	1.12	-	[1.05-1.20]	MIR3142HG	Systemic seropositive rheumatic diseases (Systemic sclerosis or systemic lupus erythematosus or rheumatoid arthritis or idiopathic inflammatory myopathies)	systemic scleroderma,rheumatoid arthritis,myositis,systemic lupus erythematosus	-	GCST007278	5:160460329	30573655	Acosta-Herrera M	x	2,281 European ancestry systemic sclerosis cases European (Germany, Netherlands, Czech Republic, Hungary, Sweden, U.K., U.S., Italy, Spain)	European (Germany, Netherlands, Czech Republic, Hungary, Sweden, U.K., U.S., Italy, Spain)					x
rs11159878-?	7e-06	-	NR	-	-	-	MPPE1P1,TTC8	Limited cutaneous systemic scleroderma	limited scleroderma	-	GCST005555	14:88916597	29293537	Gorlova OY		1,087 European ancestry cases, 3,466 European ancestry controls, 82 African American cases, 260 African American controls	European (U.S., Spain), African American or Afro-Caribbean (U.S.)			x		x
rs6457617-?	4e-17	-	0.53	1.37	-	[1.28-1.47]	MTCO3P1,HLA-DQB1	Systemic sclerosis	systemic scleroderma	-	GCST000650	6:32696074	20383147	Radstake TR	x	2,296 European ancestry cases, 5,171 European ancestry controls	European (U.S., Netherlands, Germany, Spain)	2,753 European ancestry cases, 4,569 European ancestry controls	European (Sweden, U.S., Italy, Netherlands, Belgium, Germany, U.K., Spain, Norway)			x
rs6457617-T	2e-37	-	0.5	1.61	-	[1.49-1.72]	MTCO3P1,HLA-DQB1	Systemic sclerosis	systemic scleroderma	-	GCST001146	6:32696074	21750679	Allanore Y	x	564 European ancestry cases, 1,776 European ancestry controls	European (France)	1,682 European ancestry cases, 3,926 European ancestry controls	European (Italy, Germany, France)			x
rs9275390-?	3e-54	(ACA positive)	0.25	2.38	-	[2.13-2.67]	MTCO3P1,HLA-DQB1	Systemic sclerosis	systemic scleroderma	-	GCST001156	6:32701379	21779181	Gorlova O	x	2,296 European ancestry cases, 5,172 European ancestry controls	European (U.S., Netherlands, Germany, Spain)	3,175 European ancestry cases, 4,210 European ancestry controls	European (Sweden, U.S., Italy, Netherlands, Belgium, Germany, U.K., Spain, Norway)			x
rs9275390-?	1e-07	(ATA positive)	0.75	1.61	-	[1.35-1.92]	MTCO3P1,HLA-DQB1	Systemic sclerosis	systemic scleroderma	-	GCST001156	6:32701379	21779181	Gorlova O		2,296 European ancestry cases, 5,172 European ancestry controls	European (U.S., Netherlands, Germany, Spain)	3,175 European ancestry cases, 4,210 European ancestry controls	European (Sweden, U.S., Italy, Netherlands, Belgium, Germany, U.K., Spain, Norway)			x
rs16832798-C	5e-09	-	0.14	1.18	-	-	NAB1	Systemic sclerosis	systemic scleroderma	-	GCST009131	2:190669646	31672989	López-Isac E	x	9,095 European ancestry cases, 17,584 European ancestry controls European (U.S., Australia, France, Germany, Netherlands, Norway, Sweden, U.K., Italy, Spain)	European (U.S., Australia, France, Germany, Netherlands, Norway, Sweden, U.K., Italy, Spain)					x
rs16832798-C	5e-07	-	NR	-	0.05 unit increase	[0.0049-0.0951]	NAB1	Systemic sclerosis	systemic scleroderma	-	GCST90319682	2:190669646	38296975	Ishikawa Y		9,095 European ancestry cases, 17,584 European ancestry controls, 1,428 Japanese ancestry cases, 112,599 Japanese ancestry controls	European (NR), East Asian (Japan)				x	x
rs744600-?	7e-11	-	NR	1.13636	-	[1.09-1.18]	NAB1,GLS	Systemic seropositive rheumatic diseases (Systemic sclerosis or systemic lupus erythematosus or rheumatoid arthritis or idiopathic inflammatory myopathies)	systemic scleroderma,rheumatoid arthritis,myositis,systemic lupus erythematosus	-	GCST007278	2:190700031	30573655	Acosta-Herrera M	x	2,281 European ancestry systemic sclerosis cases European (Germany, Netherlands, Czech Republic, Hungary, Sweden, U.K., U.S., Italy, Spain)	European (Germany, Netherlands, Czech Republic, Hungary, Sweden, U.K., U.S., Italy, Spain)					x
rs57919238-A	4e-08	-	0.204788	1.47718	-	[1.28518-1.69786]	NBEA	Systemic sclerosis complicated with interstitial lung disease	systemic scleroderma,interstitial lung disease	-	GCST90319688	13:35459015	38296975	Ishikawa Y	x	625 Japanese ancestry cases, 112,599 Japanese ancestry controls	East Asian (Japan)				x
rs17849502-T	4e-15	-	NR	1.36	-	[1.16-1.59]	NCF2,SMG7	Systemic seropositive rheumatic diseases (Systemic sclerosis or systemic lupus erythematosus or rheumatoid arthritis or idiopathic inflammatory myopathies)	systemic scleroderma,rheumatoid arthritis,myositis,systemic lupus erythematosus	-	GCST007278	1:183563445	30573655	Acosta-Herrera M	x	2,281 European ancestry systemic sclerosis cases European (Germany, Netherlands, Czech Republic, Hungary, Sweden, U.K., U.S., Italy, Spain)	European (Germany, Netherlands, Czech Republic, Hungary, Sweden, U.K., U.S., Italy, Spain)					x
rs230534-T	5e-09	-	0.34	1.15	-	-	NFKB1	Systemic sclerosis	systemic scleroderma	-	GCST009131	4:102527884	31672989	López-Isac E	x	9,095 European ancestry cases, 17,584 European ancestry controls	European (U.S., Australia, France, Germany, Netherlands, Norway, Sweden, U.K., Italy, Spain)					x
rs230534-T	4e-12	-	NR	-	0.063 unit increase	[0.022-0.104]	NFKB1	Systemic sclerosis	systemic scleroderma	-	GCST90319682	4:102527884	38296975	Ishikawa Y	x	9,095 European ancestry cases, 17,584 European ancestry controls, 1,428 Japanese ancestry cases, 112,599 Japanese ancestry controls	European (NR), East Asian (Japan)				x	x
rs4648133-C	3e-07	-	NR	1.47	-	[1.27-1.7]	NFKB1	Systemic sclerosis	systemic scleroderma	-	GCST006493	4:102615256	30247649	González-Serna D		764 Middle Eastern ancestry cases, 1,343 Middle Eastern ancestry controls	Greater Middle Eastern (Middle Eastern, North African or Persian) (Iran (Islamic Republic of), Turkey)						x
rs443198-?	9e-21	(ACA positive)	0.63	1.82	-	[1.59-2.04]	NOTCH4	Systemic sclerosis	systemic scleroderma	-	GCST001156	6:32222629	21779181	Gorlova O	x	2,296 European ancestry cases, 5,172 European ancestry controls	European (U.S., Netherlands, Germany, Spain)	3,175 European ancestry cases, 4,210 European ancestry controls	European (Sweden, U.S., Italy, Netherlands, Belgium, Germany, U.K., Spain, Norway)			x
rs1005714-?	2e-08	-	0.8	1.17647	-	-	NUP85	Systemic sclerosis	systemic scleroderma	-	GCST009131	17:75228544	31672989	López-Isac E	x	9,095 European ancestry cases, 17,584 European ancestry controls	European (U.S., Australia, France, Germany, Netherlands, Norway, Sweden, U.K., Italy, Spain)					x
rs1005714-G	1e-08	-	NR	-	0.065 unit decrease	[0.014-0.116]	NUP85	Systemic sclerosis	systemic scleroderma	-	GCST90319682	17:75228544	38296975	Ishikawa Y	x	9,095 European ancestry cases, 17,584 European ancestry controls, 1,428 Japanese ancestry cases, 112,599 Japanese ancestry controls	European (NR), East Asian (Japan)				x	x
rs16991498-?	8e-07	(EA)	NR	-	-	-	PARVB	Systemic sclerosis (anti-centromere-positive)	anti-centromere-antibody-positive systemic scleroderma	-	GCST005552	22:44107052	29293537	Gorlova OY		671 European ancestry cases, 3,466 European ancestry controls, 21 African American cases, 260 African American controls	European (U.S., Spain), African American or Afro-Caribbean (U.S.)			x		x
rs2396545-?	8e-06	(ACA)	NR	1.19	-	[NR]	PHRF1	Systemic lupus erythematosus and Systemic sclerosis	systemic scleroderma,systemic lupus erythematosus	-	GCST002069	11:601785	23740937	Martin JE		2,761 European ancestry systemic sclerosis cases	European (U.S., Netherlands, Germany, Spain)	1,578 European ancestry systemic sclerosis cases	European (Italy, U.K., Spain)			x
rs6679677-A	2e-28	-	NR	1.34	-	[1.21-1.49]	PHTF1,RSBN1	Systemic seropositive rheumatic diseases (Systemic sclerosis or systemic lupus erythematosus or rheumatoid arthritis or idiopathic inflammatory myopathies)	systemic scleroderma,rheumatoid arthritis,myositis,systemic lupus erythematosus	-	GCST007278	1:113761186	30573655	Acosta-Herrera M	x	2,281 European ancestry systemic sclerosis cases European (Germany, Netherlands, Czech Republic, Hungary, Sweden, U.K., U.S., Italy, Spain)	European (Germany, Netherlands, Czech Republic, Hungary, Sweden, U.K., U.S., Italy, Spain)					x
rs76246107-G	3e-08	-	NR	1.28	-	[1.14-1.43]	PRR12	Systemic seropositive rheumatic diseases (Systemic sclerosis or systemic lupus erythematosus or rheumatoid arthritis or idiopathic inflammatory myopathies)	systemic scleroderma,rheumatoid arthritis,myositis,systemic lupus erythematosus	-	GCST007278	19:49618017	30573655	Acosta-Herrera M	x	2,281 European ancestry systemic sclerosis cases	European (Germany, Netherlands, Czech Republic, Hungary, Sweden, U.K., U.S., Italy, Spain)					x
rs3130573-G	6e-10	-	0.32	1.25	-	[1.17-1.35]	PSORS1C2,PSORS1C1	Systemic sclerosis	systemic scleroderma	-	GCST001146	6:31138491	21750679	Allanore Y	x	564 European ancestry cases, 1,776 European ancestry controls	European (France)	1,682 European ancestry cases, 3,926 European ancestry controls	European (Italy, Germany, France)			x
rs11066301-T	4e-08	-	NR	1.11	-	[1.07-1.15]	PTPN11	Systemic seropositive rheumatic diseases (Systemic sclerosis or systemic lupus erythematosus or rheumatoid arthritis or idiopathic inflammatory myopathies)	systemic scleroderma,rheumatoid arthritis,myositis,systemic lupus erythematosus	-	GCST007278	12:112433568	30573655	Acosta-Herrera M	x	2,281 European ancestry systemic sclerosis cases	European (Germany, Netherlands, Czech Republic, Hungary, Sweden, U.K., U.S., Italy, Spain)					x
rs2476601-?	2e-28	-	NR	1.33333	-	[1.2-1.49]	PTPN22,AP4B1-AS1	Systemic seropositive rheumatic diseases (Systemic sclerosis or systemic lupus erythematosus or rheumatoid arthritis or idiopathic inflammatory myopathies)	systemic scleroderma,rheumatoid arthritis,myositis,systemic lupus erythematosus	-	GCST007278	1:113834946	30573655	Acosta-Herrera M	x	2,281 European ancestry systemic sclerosis cases European (Germany, Netherlands, Czech Republic, Hungary, Sweden, U.K., U.S., Italy, Spain)	European (Germany, Netherlands, Czech Republic, Hungary, Sweden, U.K., U.S., Italy, Spain)					x
rs2059413-?	6e-06	-	NR	1.40845	-	[1.22-1.64]	PXDN,MYT1L	Systemic sclerosis	systemic scleroderma	-	GCST006493	2:1781887	30247649	González-Serna D		764 Middle Eastern ancestry cases, 1,343 Middle Eastern ancestry controls	Greater Middle Eastern (Middle Eastern, North African or Persian) (Iran (Islamic Republic of), Turkey)						x
rs2176082-?	5e-11	(ACA)	NR	1.21	-	[NR]	PXK	Systemic lupus erythematosus and Systemic sclerosis	systemic scleroderma,systemic lupus erythematosus	-	GCST002069	3:58345459	23740937	Martin JE	x	2,761 European ancestry systemic sclerosis cases	European (U.S., Netherlands, Germany, Spain)	1,578 European ancestry systemic sclerosis cases	European (Italy, U.K., Spain)			x
rs4076852-A	1e-08	-	NR	-	0.051 unit increase	[0.0098-0.0922]	PXK	Systemic sclerosis	systemic scleroderma	-	GCST90319682	3:58389559	38296975	Ishikawa Y	x	9,095 European ancestry cases, 17,584 European ancestry controls, 1,428 Japanese ancestry cases, 112,599 Japanese ancestry controls	European (NR), East Asian (Japan)				x	x
rs4076852-G	1e-10	-	0.26	1.16	-	-	PXK	Systemic sclerosis	systemic scleroderma	-	GCST009131	3:58389559	31672989	López-Isac E	x	9,095 European ancestry cases, 17,584 European ancestry controls European (U.S., Australia, France, Germany, Netherlands, Norway, Sweden, U.K., Italy, Spain)	European (U.S., Australia, France, Germany, Netherlands, Norway, Sweden, U.K., Italy, Spain)					x
rs4681851-?	4e-08	(ACA positive)	NR	1.58	-	-	PXK	Systemic sclerosis	systemic scleroderma	-	GCST005534	3:58410164	24387989	Mayes MD	x	671 European ancestry ACA-positive cases, 347 European ancestry ATA-positive cases, 815 European ancestry cases, 3,466 European ancestry controls	European (U.S., Spain)	1,387 European ancestry ACA-positive cases, 896 European ancestry ATA-positive cases, 1,734 European ancestry cases, 5,935 European ancestry controls	European (Canada, U.S., Germany, Netherlands, Sweden, U.K., Italy, Spain)			x
rs68191-C	1e-10	-	NR	-	-	[NR]	RN7SL26P,ZBTB9	Crohn's disease or systemic sclerosis	systemic scleroderma,Crohn's disease	-	GCST010124	6:33512961	32024964	González-Serna D	x	2,281 European ancestry systemic sclerosis cases, 1,988 European ancestry Crohn’s disease cases, 7,388 European ancestry controls	European (Germany, Netherlands, Spain, U.K., U.S.)	3,453 European ancestry systemic sclerosis cases, 2,600 European ancestry Crohn’s disease cases, 7,180 European ancestry controls	European (Germany, Italy, Spain, U.S.)			x
rs10024216-?	2e-06	(EA)	NR	-	-	-	RNA5SP158,TLR10	Systemic sclerosis (anti-topoisomerase-positive)	anti-topoisomerase-I-antibody-positive systemic scleroderma	-	GCST005332	4:38762491	29293537	Gorlova OY		347 European ancestry cases, 3,466 European ancestry controls, 69 African American cases, 260 African American controls	African American or Afro-Caribbean (U.S.), European (U.S., Spain)			x		x
rs2045526-G	2e-10	-	NR	-	0.076 unit decrease	[0.021-0.131]	RNA5SP173,NDUFB5P1	Systemic sclerosis	systemic scleroderma	-	GCST90319682	4:179852838	38296975	Ishikawa Y	x	9,095 European ancestry cases, 17,584 European ancestry controls, 1,428 Japanese ancestry cases, 112,599 Japanese ancestry controls	European (NR), East Asian (Japan)				x	x
rs7130875-G	3e-06	-	0.248	1.22	-	-	RNU6-376P,DDX6	Diffuse cutaneous systemic sclerosis	diffuse scleroderma	-	GCST005535	11:118742965	24387989	Mayes MD		574 European ancestry cases, 3,466 European ancestry controls, 201 African American cases, 260 African American controls	European (U.S., Spain)	1,217 European ancestry cases, 5,935 European ancestry controls	European (Sweden, Canada, U.S., Germany, Netherlands, U.K., Italy, Spain)			x
rs7130875-G	1e-07	-	0.2479	1.1656	-	-	RNU6-376P,DDX6	Systemic sclerosis	systemic scleroderma	-	GCST005534	11:118742965	24387989	Mayes MD		671 European ancestry ACA-positive cases, 347 European ancestry ATA-positive cases, 815 European ancestry cases, 3,466 European ancestry controls	European (U.S., Spain)	1,387 European ancestry ACA-positive cases, 896 European ancestry ATA-positive cases, 1,734 European ancestry cases, 5,935 European ancestry controls	European (Canada, U.S., Germany, Netherlands, Sweden, U.K., Italy, Spain)			x
rs6697139-T	5e-11	-	0.024	-	0.312 unit increase	[-0.07804-0.70204]	RPL31P11	Systemic sclerosis	systemic scleroderma	-	GCST90319683	1:161690906	38296975	Ishikawa Y	x	1,428 Japanese ancestry cases, 112,599 Japanese ancestry controls	East Asian (Japan)				x
rs7172677-?	3e-08	-	NR	1.207	-	[NR]	RPL36AP45,Metazoa_SRP	Systemic lupus erythematosus and Systemic sclerosis	systemic scleroderma,systemic lupus erythematosus	-	GCST002069	15:75132252	23740937	Martin JE	x	2,761 European ancestry systemic sclerosis cases	European (U.S., Netherlands, Germany, Spain)	1,578 European ancestry systemic sclerosis cases	European (Italy, U.K., Spain)			x
rs5862323-A	3e-08	-	0.0149561	3.23283	-	[2.13571-4.89356]	RPS23P2,STMN1P2	Systemic sclerosis (anti-centromere-positive)	anti-centromere-antibody-positive systemic scleroderma	-	GCST90319686	4:137440228	38296975	Ishikawa Y	x	429 Japanese ancestry cases, 112,599 Japanese ancestry controls	East Asian (Japan)				x
rs79834248-T	3e-08	-	0.0332189	2.79899	-	[1.94632-4.02521]	RTEL1,RTEL1-TNFRSF6B	Systemic sclerosis (anti-centromere-positive)	anti-centromere-antibody-positive systemic scleroderma	-	GCST90319686	20:63670906	38296975	Ishikawa Y	x	429 Japanese ancestry cases, 112,599 Japanese ancestry controls	East Asian (Japan)				x
rs1133906-?	2e-07	(lcSSc)	NR	1.21	-	[NR]	SAMD9L	Systemic lupus erythematosus and Systemic sclerosis	systemic scleroderma,systemic lupus erythematosus	-	GCST002069	7:93135669	23740937	Martin JE		2,761 European ancestry systemic sclerosis cases	European (U.S., Netherlands, Germany, Spain)	1,578 European ancestry systemic sclerosis cases	European (Italy, U.K., Spain)			x
rs7929541-?	2e-10	-	NR	1.1236	-	[1.05-1.2]	SCT,DRD4	Systemic seropositive rheumatic diseases (Systemic sclerosis or systemic lupus erythematosus or rheumatoid arthritis or idiopathic inflammatory myopathies)	systemic scleroderma,rheumatoid arthritis,myositis,systemic lupus erythematosus	-	GCST007278	11:633689	30573655	Acosta-Herrera M	x	2,281 European ancestry systemic sclerosis cases	European (Germany, Netherlands, Czech Republic, Hungary, Sweden, U.K., U.S., Italy, Spain)					x
rs9074-A	2e-08	-	NR	-	0.05 unit increase	[0.0088-0.0912]	SLC12A5	Systemic sclerosis	systemic scleroderma	-	GCST90319682	20:46060026	38296975	Ishikawa Y	x	9,095 European ancestry cases, 17,584 European ancestry controls, 1,428 Japanese ancestry cases, 112,599 Japanese ancestry controls	European (NR), East Asian (Japan)				x	x
rs11047102-?	5e-06	(IcSSc)	0.1	1.24	-	[1.13-1.35]	SOX5	Systemic sclerosis	systemic scleroderma	-	GCST001160	12:23793212	21779181	Gorlova O		2,296 European ancestry cases, 5,172 European ancestry controls	European (U.S., Netherlands, Germany, Spain)	3,175 European ancestry cases, 4,210 European ancestry controls	European (Sweden, U.S., Italy, Netherlands, Belgium, Germany, U.K., Spain, Norway)			x
rs11047102-?	1e-07	(ACA positive)	0.1	1.36	-	[1.21-1.52]	SOX5	Systemic sclerosis	systemic scleroderma	-	GCST001156	12:23793212	21779181	Gorlova O		2,296 European ancestry cases, 5,172 European ancestry controls	European (U.S., Netherlands, Germany, Spain)	3,175 European ancestry cases, 4,210 European ancestry controls	European (Sweden, U.S., Italy, Netherlands, Belgium, Germany, U.K., Spain, Norway)			x
rs4796791-T	3e-08	-	NR	-	-	[NR]	STAT3	Crohn's disease or systemic sclerosis	systemic scleroderma,Crohn's disease	-	GCST010124	17:42378745	32024964	González-Serna D	x	2,281 European ancestry systemic sclerosis cases, 1,988 European ancestry Crohn’s disease cases, 7,388 European ancestry controls	European (Germany, Netherlands, Spain, U.K., U.S.)	3,453 European ancestry systemic sclerosis cases, 2,600 European ancestry Crohn’s disease cases, 7,180 European ancestry controls	European (Germany, Italy, Spain, U.S.)			x
rs10174238-?	2e-09	(EA)	NR	-	-	-	STAT4	Systemic sclerosis (anti-centromere-positive)	anti-centromere-antibody-positive systemic scleroderma	-	GCST005552	2:191108308	29293537	Gorlova OY	x	671 European ancestry cases, 3,466 European ancestry controls, 21 African American cases, 260 African American controls	European (U.S., Spain), African American or Afro-Caribbean (U.S.)			x		x
rs10174238-?	1e-11	-	NR	-	-	-	STAT4	Limited cutaneous systemic scleroderma	limited scleroderma	-	GCST005555	2:191108308	29293537	Gorlova OY	x	1,087 European ancestry cases, 3,466 European ancestry controls, 82 African American cases, 260 African American controls	European (U.S., Spain), African American or Afro-Caribbean (U.S.)			x		x
rs10174238-?	8e-08	(EA)	NR	-	-	-	STAT4	Limited cutaneous systemic scleroderma	limited scleroderma	-	GCST005334	2:191108308	29293537	Gorlova OY		1,087 European ancestry cases, 3,466 European ancestry controls, 82 African American cases, 260 African American controls	European (U.S., Spain), African American or Afro-Caribbean (U.S.)			x		x
rs10174238-?	5e-13	(EA)	NR	-	-	-	STAT4	Systemic sclerosis	systemic scleroderma	-	GCST005554	2:191108308	29293537	Gorlova OY	x	1,833 European ancestry cases, 3,466 European ancestry controls, 291 African American cases, 260 African American controls	European (U.S., Spain), African American or Afro-Caribbean (U.S.)			x		x
rs10174238-?	3e-42	-	NR	1.36986	-	[1.25-1.49]	STAT4	Systemic seropositive rheumatic diseases (Systemic sclerosis or systemic lupus erythematosus or rheumatoid arthritis or idiopathic inflammatory myopathies)	systemic scleroderma,rheumatoid arthritis,myositis,systemic lupus erythematosus	-	GCST007278	2:191108308	30573655	Acosta-Herrera M	x	2,281 European ancestry systemic sclerosis cases	European (Germany, Netherlands, Czech Republic, Hungary, Sweden, U.K., U.S., Italy, Spain)					x
rs11889341-T	5e-12	-	0.298798	1.49019	-	[1.33098-1.66844]	STAT4	Limited cutaneous systemic scleroderma	limited scleroderma	-	GCST90319684	2:191079016	38296975	Ishikawa Y	x	679 Japanese ancestry cases, 112,599 Japanese ancestry controls	East Asian (Japan)				x
rs11889341-T	3e-20	-	0.299	-	0.161 unit increase	[0.083-0.239]	STAT4	Systemic sclerosis	systemic scleroderma	-	GCST90319683	2:191079016	38296975	Ishikawa Y	x	1,428 Japanese ancestry cases, 112,599 Japanese ancestry controls	East Asian (Japan)				x
rs11893432-?	2e-08	-	NR	-	-	-	STAT4	Limited cutaneous systemic scleroderma	limited scleroderma	-	GCST005555	2:191057148	29293537	Gorlova OY	x	1,087 European ancestry cases, 3,466 European ancestry controls, 82 African American cases, 260 African American controls	European (U.S., Spain), African American or Afro-Caribbean (U.S.)			x		x
rs11893432-?	3e-12	-	NR	1.44	-	-	STAT4	Systemic sclerosis	systemic scleroderma	-	GCST005534	2:191057148	24387989	Mayes MD	x	671 European ancestry ACA-positive cases, 347 European ancestry ATA-positive cases, 815 European ancestry cases, 3,466 European ancestry controls	European (U.S., Spain)	1,387 European ancestry ACA-positive cases, 896 European ancestry ATA-positive cases, 1,734 European ancestry cases, 5,935 European ancestry controls	European (Canada, U.S., Germany, Netherlands, Sweden, U.K., Italy, Spain)			x
rs11893432-?	4e-11	(EA)	NR	-	-	-	STAT4	Systemic sclerosis	systemic scleroderma	-	GCST005554	2:191057148	29293537	Gorlova OY	x	1,833 European ancestry cases, 3,466 European ancestry controls, 291 African American cases, 260 African American controls	European (U.S., Spain), African American or Afro-Caribbean (U.S.)			x		x
rs13389408-C	3e-17	-	NR	1.27	-	[1.20-1.34]	STAT4	Systemic seropositive rheumatic diseases (Systemic sclerosis or systemic lupus erythematosus or rheumatoid arthritis or idiopathic inflammatory myopathies)	systemic scleroderma,rheumatoid arthritis,myositis,systemic lupus erythematosus	-	GCST007278	2:191068557	30573655	Acosta-Herrera M	x	2,281 European ancestry systemic sclerosis cases	European (Germany, Netherlands, Czech Republic, Hungary, Sweden, U.K., U.S., Italy, Spain)					x
rs3821236-?	9e-08	(IcSSc)	NR	1.31	-	[1.19-1.48]	STAT4	Systemic sclerosis	systemic scleroderma	-	GCST001160	2:191038032	21779181	Gorlova O		2,296 European ancestry cases, 5,172 European ancestry controls	European (U.S., Netherlands, Germany, Spain)	3,175 European ancestry cases, 4,210 European ancestry controls	European (Sweden, U.S., Italy, Netherlands, Belgium, Germany, U.K., Spain, Norway)			x
rs3821236-A	3e-09	-	0.2	1.3	-	[1.19-1.41]	STAT4	Systemic sclerosis	systemic scleroderma	-	GCST000650	2:191038032	20383147	Radstake TR	x	2,296 European ancestry cases, 5,171 European ancestry controls	European (U.S., Netherlands, Germany, Spain)	2,753 European ancestry cases, 4,569 European ancestry controls	European (Sweden, U.S., Italy, Netherlands, Belgium, Germany, U.K., Spain, Norway)			x
rs3821236-A	2e-23	-	0.2	1.31	-	-	STAT4	Systemic sclerosis	systemic scleroderma	-	GCST009131	2:191038032	31672989	López-Isac E	x	9,095 European ancestry cases, 17,584 European ancestry controls	European (U.S., Australia, France, Germany, Netherlands, Norway, Sweden, U.K., Italy, Spain)					x
rs4853458-A	2e-35	-	NR	-	0.14 unit increase	[0.089-0.191]	STAT4	Systemic sclerosis	systemic scleroderma	-	GCST90319682	2:191094763	38296975	Ishikawa Y	x	9,095 European ancestry cases, 17,584 European ancestry controls, 1,428 Japanese ancestry cases, 112,599 Japanese ancestry controls	European (NR), East Asian (Japan)				x	x
rs7574865-T	2e-13	-	0.22	1.38	-	[1.27-1.50]	STAT4	Systemic sclerosis	systemic scleroderma	-	GCST001146	2:191099907	21750679	Allanore Y	x	564 European ancestry cases, 1,776 European ancestry controls	European (France)	1,682 European ancestry cases, 3,926 European ancestry controls	European (Italy, Germany, France)			x
rs7574865-T	5e-10	-	NR	-	0.332 unit increase	[0.23-0.44]	STAT4	Systemic sclerosis	systemic scleroderma	-	GCST004202	2:191099907	28314753	Terao C	x	564 Japanese ancestry cases, 1,863 Japanese ancestry controls, 2,592 European ancestry cases, 9,315 European ancestry controls	East Asian (Japan), European (Canada, U.S., France, Germany, Italy)	564 Japanese ancestry cases, 1,863 Japanese ancestry controls, 2,592 European ancestry cases, 9,315 European ancestry controls	East Asian (Japan), European (Canada, U.S., France, Germany, Italy)		x	x
rs7574865-T	4e-07	(East Asian)	NR	-	0.375 unit increase	[0.23-0.52]	STAT4	Systemic sclerosis	systemic scleroderma	-	GCST004202	2:191099907	28314753	Terao C		564 Japanese ancestry cases, 1,863 Japanese ancestry controls, 2,592 European ancestry cases, 9,315 European ancestry controls	East Asian (Japan), European (Canada, U.S., France, Germany, Italy)	564 Japanese ancestry cases, 1,863 Japanese ancestry controls, 2,592 European ancestry cases, 9,315 European ancestry controls	East Asian (Japan), European (Canada, U.S., France, Germany, Italy)		x	x
rs7574865-T	3e-07	-	0.223	1.40947	-	-	STAT4	Systemic sclerosis	systemic scleroderma	-	GCST009876	2:191099907	30572963	Márquez A		3,477 European ancestry cases, 22,308 European ancestry controls	European (Italy, Netherlands, Spain, U.K., U.S.)					x
rs7574865-T	4e-12	-	0.3284	1.43	-	[1.29-1.58]	STAT4	Systemic sclerosis	systemic scleroderma	-	GCST011709	2:191099907	33069728	Pu W	x	527 Han Chinese ancestry cases, 5,024 Han Chinese ancestry controls	East Asian (China)	479 Han Chinese ancestry cases, 1,096 Han Chinese ancestry controls	East Asian (China)		x
rs7574865-T	2e-13	-	0.22	1.38	-	[1.27-1.50]	STAT4	Systemic sclerosis	systemic scleroderma	-	GCST001146	2:191099907	21750679	Allanore Y	x	564 European ancestry cases, 1,776 European ancestry controls	European (France)	1,682 European ancestry cases, 3,926 European ancestry controls	European (Italy, Germany, France)			x
rs7574865-T	5e-10	-	NR	-	0.332 unit increase	[0.23-0.44]	STAT4	Systemic sclerosis	systemic scleroderma	-	GCST004202	2:191099907	28314753	Terao C	x	564 Japanese ancestry cases, 1,863 Japanese ancestry controls, 2,592 European ancestry cases, 9,315 European ancestry controls	East Asian (Japan), European (Canada, U.S., France, Germany, Italy)	564 Japanese ancestry cases, 1,863 Japanese ancestry controls, 2,592 European ancestry cases, 9,315 European ancestry controls	East Asian (Japan), European (Canada, U.S., France, Germany, Italy)		x	x
rs7582694-C	4e-10	-	0.339364	1.53869	-	[1.34379-1.76187]	STAT4	Systemic sclerosis (anti-centromere-positive)	anti-centromere-antibody-positive systemic scleroderma	-	GCST90319686	2:191105394	38296975	Ishikawa Y	x	429 Japanese ancestry cases, 112,599 Japanese ancestry controls	East Asian (Japan)				x
rs7601754-?	3e-11	-	NR	1.32	-	[NR]	STAT4	Systemic lupus erythematosus and Systemic sclerosis	systemic scleroderma,systemic lupus erythematosus	-	GCST002069	2:191075725	23740937	Martin JE	x	2,761 European ancestry systemic sclerosis cases	European (U.S., Netherlands, Germany, Spain)	1,578 European ancestry systemic sclerosis cases	European (Italy, U.K., Spain)			x
rs7601754-A	1e-09	-	NR	-	0.072 unit decrease	[0.019-0.125]	STAT4	Systemic sclerosis	systemic scleroderma	-	GCST90319682	2:191075725	38296975	Ishikawa Y	x	9,095 European ancestry cases, 17,584 European ancestry controls, 1,428 Japanese ancestry cases, 112,599 Japanese ancestry controls	European (NR), East Asian (Japan)				x	x
rs4543123-?	2e-07	(EA)	NR	-	-	-	TLR1	Limited cutaneous systemic scleroderma	limited scleroderma	-	GCST005334	4:38790903	29293537	Gorlova OY		1,087 European ancestry cases, 3,466 European ancestry controls, 82 African American cases, 260 African American controls	European (U.S., Spain), African American or Afro-Caribbean (U.S.)			x		x
rs2290405-?	2e-06	(EA)	NR	-	-	-	TMEM175	Systemic sclerosis	systemic scleroderma	-	GCST005336	4:953186	29293537	Gorlova OY		1,833 European ancestry cases, 3,466 European ancestry controls, 291 African American cases, 260 African American controls	African American or Afro-Caribbean (U.S.), European (U.S., Spain)			x		x
rs2230926-G	3e-07	-	NR	-	0.525 unit increase	[0.33-0.72]	TNFAIP3	Systemic sclerosis	systemic scleroderma	-	GCST004202	6:137874929	28314753	Terao C		564 Japanese ancestry cases, 1,863 Japanese ancestry controls, 2,592 European ancestry cases, 9,315 European ancestry controls	East Asian (Japan), European (Canada, U.S., France, Germany, Italy)	564 Japanese ancestry cases, 1,863 Japanese ancestry controls, 2,592 European ancestry cases, 9,315 European ancestry controls	East Asian (Japan), European (Canada, U.S., France, Germany, Italy)		x	x
rs2230926-G	2e-06	(EA)	NR	-	0.801 unit increase	[0.48-1.12]	TNFAIP3	Systemic sclerosis	systemic scleroderma	-	GCST004202	6:137874929	28314753	Terao C		564 Japanese ancestry cases, 1,863 Japanese ancestry controls, 2,592 European ancestry cases, 9,315 European ancestry controls	East Asian (Japan), European (Canada, U.S., France, Germany, Italy)	564 Japanese ancestry cases, 1,863 Japanese ancestry controls, 2,592 European ancestry cases, 9,315 European ancestry controls	East Asian (Japan), European (Canada, U.S., France, Germany, Italy)		x	x
rs5029937-T	2e-13	-	NR	-	0.159 unit increase	[0.061-0.257]	TNFAIP3	Systemic sclerosis	systemic scleroderma	-	GCST90319682	6:137874014	38296975	Ishikawa Y	x	9,095 European ancestry cases, 17,584 European ancestry controls, 1,428 Japanese ancestry cases, 112,599 Japanese ancestry controls	European (NR), East Asian (Japan)				x	x
rs5029949-G	2e-10	-	0.07	-	0.175 unit increase	[0.052-0.298]	TNFAIP3	Systemic sclerosis	systemic scleroderma	-	GCST90319683	6:137876369	38296975	Ishikawa Y	x	1,428 Japanese ancestry cases, 112,599 Japanese ancestry controls	East Asian (Japan)				x
rs58721818-T	5e-23	-	NR	1.64	-	[1.46-1.84]	TNFAIP3,LINC02865	Systemic seropositive rheumatic diseases (Systemic sclerosis or systemic lupus erythematosus or rheumatoid arthritis or idiopathic inflammatory myopathies)	systemic scleroderma,rheumatoid arthritis,myositis,systemic lupus erythematosus	-	GCST007278	6:137922602	30573655	Acosta-Herrera M	x	2,281 European ancestry systemic sclerosis cases	European (Germany, Netherlands, Czech Republic, Hungary, Sweden, U.K., U.S., Italy, Spain)					x
rs10912594-C	6e-12	-	NR	-	0.062 unit decrease	[0.021-0.103]	TNFSF4	Systemic sclerosis	systemic scleroderma	-	GCST90319682	1:173349525	38296975	Ishikawa Y	x	9,095 European ancestry cases, 17,584 European ancestry controls, 1,428 Japanese ancestry cases, 112,599 Japanese ancestry controls	European (NR), East Asian (Japan)				x	x
rs1857066-?	5e-09	-	0.25	1.14943	-	-	TNFSF4	Systemic sclerosis	systemic scleroderma	-	GCST009131	1:173363490	31672989	López-Isac E	x	9,095 European ancestry cases, 17,584 European ancestry controls	European (U.S., Australia, France, Germany, Netherlands, Norway, Sweden, U.K., Italy, Spain)					x
rs2422345-A	3e-08	-	NR	1.11	-	[1.05-1.18]	TNFSF4	Systemic seropositive rheumatic diseases (Systemic sclerosis or systemic lupus erythematosus or rheumatoid arthritis or idiopathic inflammatory myopathies)	systemic scleroderma,rheumatoid arthritis,myositis,systemic lupus erythematosus	-	GCST007278	1:173368608	30573655	Acosta-Herrera M	x	2,281 European ancestry systemic sclerosis cases	European (Germany, Netherlands, Czech Republic, Hungary, Sweden, U.K., U.S., Italy, Spain)					x
rs704840-?	4e-07	-	NR	1.182	-	[NR]	TNFSF4	Systemic lupus erythematosus and Systemic sclerosis	systemic scleroderma,systemic lupus erythematosus	-	GCST002069	1:173257056	23740937	Martin JE		2,761 European ancestry systemic sclerosis cases	European (U.S., Netherlands, Germany, Spain)	1,578 European ancestry systemic sclerosis cases	European (Italy, U.K., Spain)			x
rs844663-C	5e-12	-	NR	-	0.076 unit increase	[0.027-0.125]	TNFSF4	Systemic sclerosis	systemic scleroderma	-	GCST90319682	1:173274442	38296975	Ishikawa Y	x	9,095 European ancestry cases, 17,584 European ancestry controls, 1,428 Japanese ancestry cases, 112,599 Japanese ancestry controls	European (NR), East Asian (Japan)				x	x
rs10463312-?	5e-06	(EA)	NR	-	-	-	TNIP1	Systemic sclerosis	systemic scleroderma	-	GCST005554	5:151031333	29293537	Gorlova OY		1,833 European ancestry cases, 3,466 European ancestry controls, 291 African American cases, 260 African American controls	European (U.S., Spain), African American or Afro-Caribbean (U.S.)			x		x
rs1422673-T	1e-08	-	0.194	1.228	-	-	TNIP1	Systemic sclerosis	systemic scleroderma	-	GCST009876	5:151059427	30572963	Márquez A	x	3,477 European ancestry cases, 22,308 European ancestry controls	European (Italy, Netherlands, Spain, U.K., U.S.)					x
rs2233287-A	5e-09	-	0.1	1.31	-	[1.15-1.43]	TNIP1	Systemic sclerosis	systemic scleroderma	-	GCST001146	5:151060536	21750679	Allanore Y	x	564 European ancestry cases, 1,776 European ancestry controls	European (France)	1,682 European ancestry cases, 3,926 European ancestry controls	European (Italy, Germany, France)			x
rs3792783-G	2e-12	-	0.16	1.2	-	-	TNIP1	Systemic sclerosis	systemic scleroderma	-	GCST009131	5:151076171	31672989	López-Isac E	x	9,095 European ancestry cases, 17,584 European ancestry controls European (U.S., Australia, France, Germany, Netherlands, Norway, Sweden, U.K., Italy, Spain)	European (U.S., Australia, France, Germany, Netherlands, Norway, Sweden, U.K., Italy, Spain)					x
rs3792783-G	2e-12	-	NR	-	0.069 unit increase	[0.024-0.114]	TNIP1	Systemic sclerosis	systemic scleroderma	-	GCST90319682	5:151076171	38296975	Ishikawa Y	x	9,095 European ancestry cases, 17,584 European ancestry controls, 1,428 Japanese ancestry cases, 112,599 Japanese ancestry controls	European (NR), East Asian (Japan)				x	x
rs4958880-A	1e-11	-	NR	1.16	-	[1.10-1.22]	TNIP1	Systemic seropositive rheumatic diseases (Systemic sclerosis or systemic lupus erythematosus or rheumatoid arthritis or idiopathic inflammatory myopathies)	systemic scleroderma,rheumatoid arthritis,myositis,systemic lupus erythematosus	-	GCST007278	5:151058916	30573655	Acosta-Herrera M	x	2,281 European ancestry systemic sclerosis cases	European (Germany, Netherlands, Czech Republic, Hungary, Sweden, U.K., U.S., Italy, Spain)					x
rs960709-?	2e-08	-	NR	1.212	-	[NR]	TNIP1	Systemic lupus erythematosus and Systemic sclerosis	systemic scleroderma,systemic lupus erythematosus	-	GCST002069	5:151081488	23740937	Martin JE	x	2,761 European ancestry systemic sclerosis cases	European (U.S., Netherlands, Germany, Spain)	1,578 European ancestry systemic sclerosis cases	European (Italy, U.K., Spain)			x
rs12531711-?	5e-10	(EA)	NR	-	-	-	TNPO3	Systemic sclerosis	systemic scleroderma	-	GCST005336	7:128977412	29293537	Gorlova OY	x	1,833 European ancestry cases, 3,466 European ancestry controls, 291 African American cases, 260 African American controls	African American or Afro-Caribbean (U.S.), European (U.S., Spain)			x		x
rs12534421-?	4e-06	(EA)	NR	-	-	-	TNPO3	Diffuse cutaneous systemic sclerosis	diffuse scleroderma	-	GCST005553	7:128984019	29293537	Gorlova OY		574 European ancestry cases, 3,466 European ancestry controls, 201 African American cases, 260 African American controls	African American or Afro-Caribbean (U.S.), European (U.S., Spain)			x		x
rs12534421-?	7e-10	(EA)	NR	-	-	-	TNPO3	Systemic sclerosis	systemic scleroderma	-	GCST005554	7:128984019	29293537	Gorlova OY	x	1,833 European ancestry cases, 3,466 European ancestry controls, 291 African American cases, 260 African American controls	European (U.S., Spain), African American or Afro-Caribbean (U.S.)			x		x
rs13238352-T	1e-38	-	NR	1.44	-	[1.30-1.60]	TNPO3	Systemic seropositive rheumatic diseases (Systemic sclerosis or systemic lupus erythematosus or rheumatoid arthritis or idiopathic inflammatory myopathies)	systemic scleroderma,rheumatoid arthritis,myositis,systemic lupus erythematosus	-	GCST007278	7:129007888	30573655	Acosta-Herrera M	x	2,281 European ancestry systemic sclerosis cases	European (Germany, Netherlands, Czech Republic, Hungary, Sweden, U.K., U.S., Italy, Spain)					x
rs36073657-T	3e-21	-	0.1	1.4	-	-	TNPO3	Systemic sclerosis	systemic scleroderma	-	GCST009131	7:129011468	31672989	López-Isac E	x	564 European ancestry cases, 1,776 European ancestry controls	European (U.S., Australia, France, Germany, Netherlands, Norway, Sweden, U.K., Italy, Spain)					x
rs62478615-?	1e-10	-	NR	1.53	-	-	TNPO3	Systemic sclerosis	systemic scleroderma	-	GCST005534	7:129044262	24387989	Mayes MD	x	671 European ancestry ACA-positive cases, 347 European ancestry ATA-positive cases, 815 European ancestry cases, 3,466 European ancestry controls	European (U.S., Spain)	1,387 European ancestry ACA-positive cases, 896 European ancestry ATA-positive cases, 1,734 European ancestry cases, 5,935 European ancestry controls	European (Canada, U.S., Germany, Netherlands, Sweden, U.K., Italy, Spain)			x
rs13239597-?	9e-07	-	NR	-	-	-	TPI1P2	Limited cutaneous systemic scleroderma	limited scleroderma	-	GCST005555	7:129055929	29293537	Gorlova OY		1,087 European ancestry cases, 3,466 European ancestry controls, 82 African American cases, 260 African American controls	European (U.S., Spain), African American or Afro-Caribbean (U.S.)			x		x
rs13239597-?	1e-29	-	NR	1.664	-	[NR]	TPI1P2	Systemic lupus erythematosus and Systemic sclerosis	systemic scleroderma,systemic lupus erythematosus	-	GCST002069	7:129055929	23740937	Martin JE	x	2,761 European ancestry systemic sclerosis cases	European (U.S., Netherlands, Germany, Spain)	1,578 European ancestry systemic sclerosis cases	European (Italy, U.K., Spain)			x
rs12363310-?	4e-06	(AA)	NR	-	-	-	TRPC6	Systemic sclerosis	systemic scleroderma	-	GCST005336	11:101871526	29293537	Gorlova OY		1,833 European ancestry cases, 3,466 European ancestry controls, 291 African American cases, 260 African American controls	African American or Afro-Caribbean (U.S.), European (U.S., Spain)			x		x
rs9296015-?	1e-08	(ATA positive)	0.81	1.85	-	[1.49-2.27]	TSBP1-AS1,NOTCH4	Systemic sclerosis	systemic scleroderma	-	GCST001156	6:32251212	21779181	Gorlova O	x	2,296 European ancestry cases, 5,172 European ancestry controls	European (U.S., Netherlands, Germany, Spain)	3,175 European ancestry cases, 4,210 European ancestry controls	European (Sweden, U.S., Italy, Netherlands, Belgium, Germany, U.K., Spain, Norway)			x
rs11085725-?	3e-10	-	NR	1.13636	-	[1.09-1.2]	TYK2	Systemic seropositive rheumatic diseases (Systemic sclerosis or systemic lupus erythematosus or rheumatoid arthritis or idiopathic inflammatory myopathies)	systemic scleroderma,rheumatoid arthritis,myositis,systemic lupus erythematosus	-	GCST007278	19:10351837	30573655	Acosta-Herrera M	x	2,281 European ancestry systemic sclerosis cases European (Germany, Netherlands, Czech Republic, Hungary, Sweden, U.K., U.S., Italy, Spain)	European (Germany, Netherlands, Czech Republic, Hungary, Sweden, U.K., U.S., Italy, Spain)					x
rs12452554-C	4e-06	-	NR	1.81	-	[1.41-2.33]	UNC45B	Systemic sclerosis	systemic scleroderma	-	GCST006493	17:35174625	30247649	González-Serna D		764 Middle Eastern ancestry cases, 1,343 Middle Eastern ancestry controls	Greater Middle Eastern (Middle Eastern, North African or Persian) (Iran (Islamic Republic of), Turkey)						x
rs11640251-?	1e-06	(EA)	NR	-	-	-	VAC14	Diffuse cutaneous systemic sclerosis	diffuse scleroderma	-	GCST005553	16:70708633	29293537	Gorlova OY		574 European ancestry cases, 3,466 European ancestry controls, 201 African American cases, 260 African American controls	African American or Afro-Caribbean (U.S.), European (U.S., Spain)			x		x
rs10892299-?	2e-08	-	0.83	1.24755	-	-	Y_RNA,CXCR5	Systemic sclerosis	systemic scleroderma	-	GCST009876	11:118856134	30572963	Márquez A	x	3,477 European ancestry cases, 22,308 European ancestry controls	European (Italy, Netherlands, Spain, U.K., U.S.)					x
rs13021401-T	3e-06	-	0.23	1.21	-	[1.12-1.31]	Y_RNA,NDUFAF2P1	Systemic sclerosis	systemic scleroderma	-	GCST001146	2:20488758	21750679	Allanore Y		564 European ancestry cases, 1,776 European ancestry controls	European (France)	1,682 European ancestry cases, 3,926 European ancestry controls	European (Italy, Germany, France)			x
rs5754467-G	1e-13	-	NR	1.2	-	[1.13-1.27]	YDJC,CCDC116	Systemic seropositive rheumatic diseases (Systemic sclerosis or systemic lupus erythematosus or rheumatoid arthritis or idiopathic inflammatory myopathies)	systemic scleroderma,rheumatoid arthritis,myositis,systemic lupus erythematosus	-	GCST007278	22:21630805	30573655	Acosta-Herrera M	x	2,281 European ancestry systemic sclerosis cases	European (Germany, Netherlands, Czech Republic, Hungary, Sweden, U.K., U.S., Italy, Spain)					x
rs11171747-?	6e-08	(dcSSc)	0.39	1.23	-	[1.14-1.33]	ZC3H10,ESYT1	Systemic sclerosis	systemic scleroderma	-	GCST001156	12:56124624	21779181	Gorlova O	x	2,296 European ancestry cases, 5,172 European ancestry controls	European (U.S., Netherlands, Germany, Spain)	3,175 European ancestry cases, 4,210 European ancestry controls	European (Sweden, U.S., Italy, Netherlands, Belgium, Germany, U.K., Spain, Norway)			x
rs10235235-?	2e-06	(EA)	NR	-	-	-	ZNF394,ZNF789	Diffuse cutaneous systemic sclerosis	diffuse scleroderma	-	GCST005335	7:99478208	29293537	Gorlova OY		574 European ancestry cases, 3,466 European ancestry controls, 201 African American cases, 260 African American controls	European (U.S., Spain), African American or Afro-Caribbean (U.S.)			x		x
rs1054609-C	9e-06	-	0.463	1.14146	-	-	ZPBP2	Systemic sclerosis	systemic scleroderma	-	GCST009876	17:39877024	30572963	Márquez A		3,477 European ancestry cases, 22,308 European ancestry controls	European (Italy, Netherlands, Spain, U.K., U.S.)					x
																						12 out of 15	European Ancestry
																						4 out of 15	Asian Ancestry
																						1 out of 15	African Ancestry
																						1 out of 15	Middle Eastern Ancestry

## Sheet: Mapped Genes standard threshold
Mapped Genes	n of associations reported	Available Drugs	n	Max Development Stage	Indication
AHNAK2	2
ANKRD37	1
AP4B1-AS1	2
ARHGAP31	2
ARL14	1
ATG5	6
BLK	6	Dasatinib, ENMD-981693, TG100-801, Ilorasertib, and XL-228	5	phase IV	acute lymphoblastic leukemia, chronic myelogenous leukemia, lymphoid leukemia, etc.
CCDC116	1
CCDST	1
CD247	2
CD81-AS1	1
CDHR5	1
CHD7	1
CSK	2
CXCR5	1
CYCSP20	3
DDX6	2
DGKQ	3
DNASE1L3	5
DRD4	1	Amoxapine, Apomorphine, Bromocriptine, Chlorpromazine, Clothiapine, Droperidol, Ergoloid, Ergoloid mesylates, Haloperidol, Haloperidol lactate, Levomepromazine, Loxapine, Loxapine succinate, Olanzapine, Olanzapine pamoate, Pergolide, Pimozide, Pramipexole, Promazine, Ropirinol, Rotigotine, Sarizotan, Thioridazine, and Trifluoperazine	24	phase IV	cardiovascular disease, mental health disorders, infertility, etc.
EIF4H	1
ESR1	1	Acolbifene, Afimoxifene, Amcenestrant, Arzoxifene, Bazedoxiene, Bazedoxifene Acetate, Brilanestrant, Camizestrant, Clomiphene, Clomiphene citrate, Diethylstilbestrol, Elacestrant, Enclomiphene, Estetrol, Estradiol, Estradiol acetate, Estradiol valerate, Estriol, Estrogens, Estrogens esterified, Estrone, Estropipate, Ethynil Estradiol, Fispemifene, Fulvestrant, Giredestrant, GTX-758, Lasofoxifene,…	35	phase IV	breast carcinoma, infertility, POS, postmenopausal osteoporosis, etc
ESYT1	1
FAM167A	4
FCGR2B	3	Obexelimab	1	Phase III	Autoimune/hemolytic anaemia, Ig-4 related disease, LES
FCGR3B	3
FLG2	1
FLNB	1
GLS	1	Telaglenastat	1	Phase II	Renal cell carcinoma, cervical carcinoma, non-small cell carcinoma, etc
GSDMA	3
HLA-DPA1	4
HLA-DPB1	4
HLA-DQA1	1
HLA-DQB1	3
HLA-DRA	1
HLA-DRB1	1	Apolizumab, Plovamer acetate, and LYM-1	3	Phase II	Chronic lymphocytic leukemia, Lymphoma, Relapsing-Remitting Multiple Sclerosis, etc
HLA-DRB5	1	Apolizumab	1	Phase II	Chronic lymphocytic leukemia, Lymphoma, etc.
HLA-DRB9	2
IFNG-AS1	1
IGHM	1
IL12A-AS1	5
IL12RB1	3
IL12RB2	3
IRF1	1
IRF5	8
ITGAM	1
JAZF1	1
KCP	1
KIAA0319L	1
LIMK1	1
LINC01082	6
LINC01301	1
LINC01479	1
LINC01967	1
LINC02132	6
LINC02539	1
LINC02865	1
LINC03072	1
Metazoa_SRP	1
MIR3142HG	1
MTCO3P1	3
NAB1	2
NBEA	1
NCF2	1
NDUFB5P1	1
NFKB1	2	Edasalonexent	1	Phase III	Duchene Muscular Dystrophy, type 2 Diabetes Mellitus
NOTCH4	2
NUP85	2
PHTF1	1
PRR12	1
PSORS1C1	1
PSORS1C2	1
PTPN11	1	Batoprotafib	1	Phase I	Neoplasm, liver disease, renal disease, etc
PTPN22	1
PXK	4
RAB2A	1
RN7SL26P	1
RNA5SP173	1
RNU6-177P	1
RNU6-878P	1
RPL31P11	1
RPL36AP45	1
RPL6P8	1
RPS23P2	1
RSBN1	1
RTEL1	1
RTEL1-TNFRSF6B	1
SCT	1
SLC12A5	1
SMG7	1
STAT3	1	Danvatirsen	1	Phase II	head and neck squamous cell carcinoma, non-small cell carcinoma, hepatocellular carcinoma, diffuse large B-cell lymphoma, etc
STAT4	21
STMN1P2	1
TNFAIP3	3
TNFSF4	4	Amlitelimab, and Oxelumab	2	phase III	Atopic eczema, asthma, hidradenitis, etc
TNIP1	6
TNPO3	10
TPI1P2	4
TSBP1-AS1	1
TYK2	1	Brepocitinib, Cerdulatinib, Cravacitinib, Delgocitinib, Deucravacitinib, Filgotinib, Filgotinib maleate, Gusacitinib, Izencitinib, Nezulcitinib, Peficitinib, Ropsacitinib, Tofacitinib, Tofacitinib citrate, and Upadacitinib	15	phase IV	Psoriasis, Rheumatoid arthritis, Atopic eczema, Chron's disease, etc
UFSP2	1
WAKMAR2	1
Y_RNA	1
YDJC	1
ZBTB9	1
ZC3H10	1
average	2.11321		Total
SD	2.50835		89
median	1
Q1	1
Q3	2

## Sheet: Mapped Genes below threshold
Mapped Genes	n of associations reported	Studies were standard threshold was met?				Available Drugs	n	Max Development Stage	Indication
ANKS1A	1	no
ATF6	1	no
ATG5	3	yes
BLK	1	yes
FAM167A	1	yes
CABLES1	1	no
TMEM241	1	no
CAMKK1	1	no
CD247	3	yes
CDCA7P2	1	no
OTX2P1	1	no
CR2	1	no
CYCSP20	2	yes
TPI1P2	2	yes
DDX6	1	yes
DGKQ	1	no
DNASE1L3	1	yes
EHF	1	no
APIP	1	no
ELMO1	1	no
EXOC2	1	no
IRF4	1	no
FTLP1	1	no
MMP9	1	no				Andecaliximab, Marimastat, AZD-1236, Rebimastat, CTS-1027	5	phase III	Gastric carcinoma, Breast carcinoma, Lung cancer, prostate adenocarcinoma, sarcoma, Chron's disease, COPD, rheumatoid arthritis, ulcerative colitis, hepatitis C viral infection, cystic fibrosis,
GRB10	1	no
GRM7	1	no
LMCD1-AS1	1	no
GSDMA	2	yes
GTF2H5	1	no
TULP4	1	no
HOPX	1	no
CHAER1	1	no
IKZF2	1	no
IKZF3	1	no
IL12A-AS1	1	yes
IL12RB2	1	yes
IRF4	1	no
EXOC2	1	no
IRF5	7	yes
TNPO3	7	yes
LAMC2	1	no				Ocriplasmin	1	phase IV	eye disease, abnormal retinal morphology, macular holes, stroke, DVT, macular degeneration, diabetic macular edema, retinal vein occlusion, uveitis.
LINC01082	1	yes
LINC02132	1	yes
LINC01803	1	no
LINC02832	1	no
LINC02612	1	no
FABP5P10	1	no
MBD4	1	no
IFT122	1	no
METTL22	1	no
MPPE1P1	1	no
TTC8	1	no
MTCO3P1	1	yes
HLA-DQB1	1	yes
NAB1	1	yes
NFKB1	1	yes
PARVB	1	no
PHRF1	1	no
PXDN	1	no
MYT1L	1	no
RNA5SP158	1	no
TLR10	1	no
RNU6-376P	1	no
DDX6	1	yes
SAMD9L	1	no
SOX5	2	no
STAT4	4	yes
TLR1	1	no
TMEM175	1	no
TNFAIP3	2	yes
TNFSF4	1	yes
TNIP1	1	yes
TNPO3	1	yes
TPI1P2	1	yes
TRPC6	1	no
UNC45B	1	no
VAC14	1	no
Y_RNA	1	yes
NDUFAF2P1	1	no
ZNF394	1	no
ZNF789	1	no
ZPBP2	1	no

## Sheet: GWAS Studies & Ancestry
PubMed ID	Author	Year	Discovery sample Ancestry (n)	Discovery sample Ancestry (country)	Replication sample Ancestry (n)	Replication sample Ancestry (country)
20383147	Radstake TR	2010	2,296 European ancestry cases, 5,171 European ancestry controls	European (U.S., Netherlands, Germany, Spain)	2,753 European ancestry cases, 4,569 European ancestry controls	European (Sweden, U.S., Italy, Netherlands, Belgium, Germany, U.K., Spain, Norway)
21779181	Gorlova O	2011	2,296 European ancestry cases, 5,172 European ancestry controls	European (U.S., Netherlands, Germany, Spain)	3,175 European ancestry cases, 4,210 European ancestry controls	European (Sweden, U.S., Italy, Netherlands, Belgium, Germany, U.K., Spain, Norway)
21750679	Allanore Y	2011	564 European ancestry cases, 1,776 European ancestry controls	European (France)	1,682 European ancestry cases, 3,926 European ancestry controls	European (Italy, Germany, France)
23740937	Martin JE	2013	2,761 European ancestry systemic sclerosis cases	European (U.S., Netherlands, Germany, Spain)	1,578 European ancestry systemic sclerosis cases	European (Italy, U.K., Spain)
24387989	Mayes MD	2014	1,127 European ancestry cases, 3,466 European ancestry controls	European (U.S., Spain)	2,507 European ancestry cases, 5,935 European ancestry controls	European (U.S., Germany, Canada, Netherlands, Sweden, U.K., Italy, Spain)
28314753	Terao C	2017	564 Japanese ancestry cases, 1,863 Japanese ancestry controls, 2,592 European ancestry cases, 9,315 European ancestry controls	East Asian (Japan), European (Canada, U.S., France, Germany, Italy)	564 Japanese ancestry cases, 1,863 Japanese ancestry controls, 2,592 European ancestry cases, 9,315 European ancestry controls	East Asian (Japan), European (Canada, U.S., France, Germany, Italy)
29293537	Gorlova OY	2018	1,833 European ancestry cases, 3,466 European ancestry controls, 291 African American cases, 260 African American controls	EuropeEuropean (U.S., Spain), African American or Afro-Caribbean (U.S.)a	NA
30572963	Márquez A	2018	3,477 European ancestry cases, 22,308 European ancestry controls	European (Italy, Netherlands, Spain, U.K., U.S.)	NA
30247649	González-Serna D	2019	764 Middle Eastern ancestry cases, 1,343 Middle Eastern ancestry controls	Greater Middle Eastern (Middle Eastern, North African or Persian) (Iran (Islamic Republic of), Turkey)	NA
30573655	Acosta-Herrera M	2019	2,281 European ancestry systemic sclerosis cases	European (Germany, Netherlands, Czech Republic, Hungary, Sweden, U.K., U.S., Italy, Spain)	NA
31672989	López-Isac E	2019	9,095 European ancestry cases, 17,584 European ancestry controls	European (U.S., Australia, France, Germany, Netherlands, Norway, Sweden, U.K., Italy, Spain)	NA
32024964	González-Serna D	2020	2,281 European ancestry systemic sclerosis cases, 1,988 European ancestry Crohn’s disease cases, 7,388 European ancestry controls	European (Germany, Netherlands, Spain, U.K., U.S.)	3,453 European ancestry systemic sclerosis cases, 2,600 European ancestry Crohn’s disease cases, 7,180 European ancestry controls	European (Germany, Italy, Spain, U.S.)
33069728	Pu W	2021	527 Han Chinese ancestry cases, 5,024 Han Chinese ancestry controls	East Asian (China)	479 Han Chinese ancestry cases, 1,096 Han Chinese ancestry controls	East Asian (China)
38296975	Ishikawa Y	2024	9,095 European ancestry cases, 17,584 European ancestry controls, 1,428 Japanese ancestry cases, 112,599 Japanese ancestry controls	European (NR), East Asian (Japan)	NA
40465716	Liu TY	2025	213 Han Taiwanese ancestry cases, 210,768 Han Taiwanese ancestry controls	East Asian (Taiwan)	NA
